# Supplementary material for: Integrated transcriptomic and proteomic analysis of the immune response in Hyalomma anatolicum to bacterial invasion
Source: Front Immunol. 2025 Sep 4;16:1576721. doi: 10.3389/fimmu.2025.1576721 (PMC12443844; doi:10.3389/fimmu.2025.1576721)
Supplement: Supplementary file 2 [file Table1.xlsx]

## Sheet: Sheet1
Supplementary Table 4 Tables of Key Immune Molecules Identified at the Transcriptional Level
id	baseMean	baseMeanPBS	baseMeanPM	foldChange(PM/PBS)	log2FoldChange	classification
TRINITY_DN10799_c0_g1	28.8498	29.3947	28.3048	0.962923	-0.0545081	microplusin
TRINITY_DN122_c16_g1	311.881	271.595	352.167	1.29666	0.374805
TRINITY_DN1272_c2_g1	92145.7	25566.5	158725	6.20833	2.6342
TRINITY_DN1760_c1_g1	2815.2	1379.59	4250.8	3.08121	1.6235
TRINITY_DN294_c2_g1	2105.31	2266.01	1944.61	0.858164	-0.220674
TRINITY_DN55132_c0_g1	19.0199	11.603	26.4368	2.27845	1.18805
TRINITY_DN6219_c1_g2	104227	23780.7	184672	7.76565	2.95711
TRINITY_DN114061_c0_g1	1817.2	1554.03	2080.37	1.3387	0.420828	defensin
TRINITY_DN1611_c0_g1	10043.1	329.302	19756.9	59.9963	5.9068
TRINITY_DN161561_c0_g1	1.43811	0.341233	2.53499	7.42891	2.89315
TRINITY_DN249_c0_g1	2257.65	566.49	3948.82	6.97067	2.8013
TRINITY_DN47522_c0_g1	3.50684	2.54027	4.4734	1.76099	0.816391
TRINITY_DN56075_c0_g1	4.07566	4.30434	3.84699	0.893746	-0.162062
TRINITY_DN7431_c2_g2	175.712	2.01865	349.405	173.089	7.43537
TRINITY_DN82471_c0_g1	394.212	680.432	107.991	0.15871	-2.65554
TRINITY_DN989_c0_g1	1085.15	1048.16	1122.14	1.07058	0.0983896
TRINITY_DN1180_c6_g1	29.7328	7.59484	51.8707	6.82973	2.77183	lectin
TRINITY_DN1606_c1_g1	424.317	127.828	720.805	5.63886	2.4954
TRINITY_DN40701_c0_g1	1193.18	289.612	2096.76	7.2399	2.85597
TRINITY_DN937_c0_g1	6305.48	2250.95	10360	4.60251	2.20242
TRINITY_DN6583_c0_g1	101.139	43.582	158.697	3.64134	1.86447
TRINITY_DN1110_c0_g2	61.3235	17.7068	104.94	5.92656	2.5672
TRINITY_DN8441_c1_g2	13.317	7.624	19.01	2.49345	1.31814
TRINITY_DN8513_c0_g1	89.7479	48.9032	130.593	2.67043	1.41707
TRINITY_DN145310_c0_g1	2.36994	2.23441	2.50546	1.12131	0.16518
TRINITY_DN17688_c0_g1	193.682	301.187	86.1779	0.286127	-1.80527
TRINITY_DN112322_c0_g1	1.81137	2.51775	1.10499	0.438881	-1.1881
TRINITY_DN80446_c0_g1	3.25948	5.0771	1.44185	0.283992	-1.81608
TRINITY_DN1476_c0_g1	3843.03	2518.79	5167.27	2.05149	1.03667	lysozyme
TRINITY_DN49576_c0_g1	87.6935	58.5496	116.837	1.99553	0.996769
TRINITY_DN92661_c0_g1	19.483	14.272	24.6939	1.73024	0.790973
TRINITY_DN8460_c0_g2	23.1053	40.4727	5.73789	0.141772	-2.81836
TRINITY_DN13774_c0_g1	12.3912	14.536	10.2465	0.704908	-0.504492
TRINITY_DN17225_c0_g1	13.098	13.2609	12.9352	0.97544	-0.0358744
id	baseMean	baseMeanPBS	baseMeanSA	foldChange(SA/PBS)	log2FoldChange	classification
TRINITY_DN10799_c0_g1	26.0458	29.6112	22.4804	0.759185	-0.397476	microplusin
TRINITY_DN122_c16_g1	253.32	273.549	233.09	0.852097	-0.230911
TRINITY_DN1272_c2_g1	105770	25750.4	185791	7.21504	2.85101
TRINITY_DN1760_c1_g1	2958.16	1389.79	4526.52	3.25697	1.70353
TRINITY_DN294_c2_g1	2027.68	2281.51	1773.84	0.777482	-0.363119
TRINITY_DN55132_c0_g1	16.5145	11.684	21.3449	1.82685	0.86936
TRINITY_DN6219_c1_g2	118140	23947.6	212333	8.86655	3.14837
TRINITY_DN114061_c0_g1	1922.89	1564.87	2280.9	1.45756	0.543557	defensin
TRINITY_DN1611_c0_g1	10544.7	331.955	20757.5	62.5311	5.9665
TRINITY_DN161561_c0_g1	0.521854	0.343464	0.700243	2.03877	1.0277
TRINITY_DN249_c0_g1	2148.4	570.519	3726.29	6.5314	2.70739
TRINITY_DN47522_c0_g1	1.63253	2.5565	0.708559	0.27716	-1.85121
TRINITY_DN56075_c0_g1	3.41031	4.33553	2.48509	0.573191	-0.802912
TRINITY_DN7431_c2_g2	194.153	2.03583	386.271	189.737	7.56785
TRINITY_DN82471_c0_g1	402.082	684.817	119.346	0.174274	-2.52057
TRINITY_DN989_c0_g1	1077.73	1053.84	1101.61	1.04533	0.0639608
TRINITY_DN1180_c6_g1	19.6432	7.6491	31.6373	4.13609	2.04827	lectin
TRINITY_DN1606_c1_g1	643.39	128.623	1158.16	9.00427	3.17061
TRINITY_DN40701_c0_g1	993.394	291.63	1695.16	5.81271	2.53921
TRINITY_DN937_c0_g1	5327.97	2266.73	8389.21	3.70101	1.88792
TRINITY_DN6583_c0_g1	72.545	43.865	101.225	2.30765	1.20642
TRINITY_DN1110_c0_g2	62.4626	17.8389	107.086	6.00298	2.58568
TRINITY_DN8441_c1_g2	8.77985	7.68586	9.87383	1.28468	0.361404
TRINITY_DN8513_c0_g1	145.085	49.2097	240.961	4.89661	2.29178
TRINITY_DN145310_c0_g1	1.67441	2.25334	1.09549	0.486162	-1.04049
TRINITY_DN17688_c0_g1	264.994	303.119	226.869	0.748449	-0.418023
TRINITY_DN112322_c0_g1	2.33167	2.53509	2.12824	0.839515	-0.252372
TRINITY_DN80446_c0_g1	2.73415	5.11402	0.354279	0.0692762	-3.8515
TRINITY_DN1476_c0_g1	4265.21	2536.1	5994.32	2.36359	1.24098	lysozyme
TRINITY_DN49576_c0_g1	92.5965	58.9655	126.227	2.1407	1.09808
TRINITY_DN92661_c0_g1	25.7527	14.3595	37.1458	2.58683	1.37119
TRINITY_DN8460_c0_g2	21.2631	40.7523	1.77396	0.0435304	-4.52183
TRINITY_DN13774_c0_g1	13.3563	14.6362	12.0763	0.825096	-0.277365
TRINITY_DN17225_c0_g1	13.1203	13.3654	12.8751	0.963316	-0.0539195
