# Supplementary material for: Integrated transcriptomic and proteomic analysis of the immune response in Hyalomma anatolicum to bacterial invasion
Source: Front Immunol. 2025 Sep 4;16:1576721. doi: 10.3389/fimmu.2025.1576721 (PMC12443844; doi:10.3389/fimmu.2025.1576721)
Supplement: Supplementary file 3 [file Table2.xlsx]

## Sheet: Sheet1
Supplementary Table 5 Table of Protein Network Interaction Statistics
PBS VS PM			PBS VS SA
Node1	Node2	Score	Node1	Node2	Score
TRINITY_DN19517_c0_g2	TRINITY_DN2861_c2_g1	1	TRINITY_DN42083_c0_g1	TRINITY_DN3670_c0_g1	1
TRINITY_DN30936_c0_g1	TRINITY_DN5519_c0_g1	1	TRINITY_DN19517_c0_g2	TRINITY_DN2861_c2_g1	1
TRINITY_DN1169_c0_g1	TRINITY_DN135963_c0_g1	0.98	TRINITY_DN817_c1_g1	TRINITY_DN19285_c0_g1	1
TRINITY_DN5135_c0_g1	TRINITY_DN18922_c0_g1	0.98	TRINITY_DN1169_c0_g1	TRINITY_DN135963_c0_g1	0.98
TRINITY_DN12493_c0_g1	TRINITY_DN7578_c0_g1	1	TRINITY_DN5135_c0_g1	TRINITY_DN18922_c0_g1	0.98
TRINITY_DN8890_c0_g1	TRINITY_DN7206_c0_g1	0.96	TRINITY_DN12493_c0_g1	TRINITY_DN7578_c0_g1	1
TRINITY_DN27663_c1_g2	TRINITY_DN1169_c0_g1	1	TRINITY_DN425_c1_g1	TRINITY_DN607_c0_g1	1
TRINITY_DN1300_c0_g1	TRINITY_DN1169_c0_g1	1	TRINITY_DN8890_c0_g1	TRINITY_DN7206_c0_g1	0.96
TRINITY_DN142392_c0_g1	TRINITY_DN10796_c0_g1	1	TRINITY_DN27663_c1_g2	TRINITY_DN1169_c0_g1	1
TRINITY_DN1300_c0_g1	TRINITY_DN2326_c0_g2	0.99	TRINITY_DN1300_c0_g1	TRINITY_DN1169_c0_g1	1
TRINITY_DN998_c1_g1	TRINITY_DN18922_c0_g1	0.99	TRINITY_DN4356_c0_g1	TRINITY_DN16684_c0_g1	0.98
TRINITY_DN4356_c0_g1	TRINITY_DN2827_c0_g3	0.97	TRINITY_DN142392_c0_g1	TRINITY_DN10796_c0_g1	1
TRINITY_DN18922_c0_g1	TRINITY_DN30422_c0_g1	0.97	TRINITY_DN1300_c0_g1	TRINITY_DN2326_c0_g2	0.99
TRINITY_DN7034_c0_g1	TRINITY_DN25369_c0_g1	0.96	TRINITY_DN998_c1_g1	TRINITY_DN18922_c0_g1	0.99
TRINITY_DN3839_c0_g1	TRINITY_DN10796_c0_g1	0.98	TRINITY_DN4356_c0_g1	TRINITY_DN2827_c0_g3	0.97
TRINITY_DN4991_c0_g1	TRINITY_DN9257_c0_g1	0.97	TRINITY_DN18922_c0_g1	TRINITY_DN30422_c0_g1	0.97
TRINITY_DN2827_c0_g3	TRINITY_DN142125_c0_g1	0.96	TRINITY_DN6376_c0_g1	TRINITY_DN141655_c0_g1	0.96
TRINITY_DN7034_c0_g1	TRINITY_DN589_c0_g1	1	TRINITY_DN7034_c0_g1	TRINITY_DN25369_c0_g1	0.96
TRINITY_DN729_c2_g1	TRINITY_DN3807_c0_g1	0.96	TRINITY_DN3839_c0_g1	TRINITY_DN10796_c0_g1	0.98
TRINITY_DN6173_c0_g1	TRINITY_DN3588_c0_g1	0.99	TRINITY_DN2827_c0_g3	TRINITY_DN142125_c0_g1	0.96
TRINITY_DN7053_c0_g1	TRINITY_DN1125_c1_g1	0.99	TRINITY_DN7034_c0_g1	TRINITY_DN589_c0_g1	1
TRINITY_DN2913_c0_g1	TRINITY_DN30422_c0_g1	1	TRINITY_DN43345_c0_g2	TRINITY_DN142392_c0_g1	0.97
TRINITY_DN14266_c0_g1	TRINITY_DN12521_c0_g1	0.98	TRINITY_DN4422_c4_g1	TRINITY_DN911_c4_g1	0.97
TRINITY_DN27663_c1_g2	TRINITY_DN6261_c0_g1	0.99	TRINITY_DN6173_c0_g1	TRINITY_DN3588_c0_g1	0.99
TRINITY_DN2785_c0_g1	TRINITY_DN5449_c0_g2	0.99	TRINITY_DN7053_c0_g1	TRINITY_DN1125_c1_g1	0.99
TRINITY_DN6904_c0_g2	TRINITY_DN5183_c0_g1	0.96	TRINITY_DN12493_c0_g1	TRINITY_DN16684_c0_g1	0.99
TRINITY_DN7870_c0_g2	TRINITY_DN47275_c0_g1	1	TRINITY_DN2913_c0_g1	TRINITY_DN30422_c0_g1	1
TRINITY_DN12493_c0_g1	TRINITY_DN6261_c0_g1	0.98	TRINITY_DN14266_c0_g1	TRINITY_DN12521_c0_g1	0.98
TRINITY_DN13487_c0_g1	TRINITY_DN5884_c0_g1	0.96	TRINITY_DN27663_c1_g2	TRINITY_DN6261_c0_g1	0.99
TRINITY_DN2889_c0_g2	TRINITY_DN8851_c0_g1	0.97	TRINITY_DN8976_c0_g1	TRINITY_DN6384_c0_g1	1
TRINITY_DN27663_c1_g2	TRINITY_DN18922_c0_g1	1	TRINITY_DN2785_c0_g1	TRINITY_DN5449_c0_g2	0.99
TRINITY_DN11234_c0_g1	TRINITY_DN6220_c0_g1	0.97	TRINITY_DN19285_c0_g1	TRINITY_DN47275_c0_g1	1
TRINITY_DN6261_c0_g1	TRINITY_DN7578_c0_g1	0.99	TRINITY_DN12493_c0_g1	TRINITY_DN6261_c0_g1	0.98
TRINITY_DN3229_c0_g1	TRINITY_DN716_c0_g1	0.99	TRINITY_DN7578_c0_g1	TRINITY_DN1658_c0_g1	0.96
TRINITY_DN8969_c1_g1	TRINITY_DN142392_c0_g1	0.96	TRINITY_DN13487_c0_g1	TRINITY_DN5884_c0_g1	0.96
TRINITY_DN2827_c0_g3	TRINITY_DN10575_c0_g3	1	TRINITY_DN8976_c0_g1	TRINITY_DN6247_c0_g1	0.96
TRINITY_DN2088_c1_g1	TRINITY_DN3180_c0_g1	0.95	TRINITY_DN38097_c1_g1	TRINITY_DN2726_c0_g1	1
TRINITY_DN7053_c0_g1	TRINITY_DN5711_c0_g1	1	TRINITY_DN30422_c0_g1	TRINITY_DN141655_c0_g1	0.96
TRINITY_DN2827_c0_g3	TRINITY_DN911_c4_g1	0.99	TRINITY_DN2889_c0_g2	TRINITY_DN8851_c0_g1	0.97
TRINITY_DN6376_c0_g1	TRINITY_DN2326_c0_g2	0.99	TRINITY_DN27663_c1_g2	TRINITY_DN18922_c0_g1	1
TRINITY_DN142125_c0_g1	TRINITY_DN30422_c0_g1	0.99	TRINITY_DN6376_c0_g1	TRINITY_DN16684_c0_g1	0.99
TRINITY_DN6376_c0_g1	TRINITY_DN12521_c0_g1	1	TRINITY_DN18464_c0_g2	TRINITY_DN1421_c0_g1	1
TRINITY_DN6261_c0_g1	TRINITY_DN911_c4_g1	0.98	TRINITY_DN6261_c0_g1	TRINITY_DN7578_c0_g1	0.99
TRINITY_DN721_c1_g1	TRINITY_DN30422_c0_g1	0.99	TRINITY_DN3229_c0_g1	TRINITY_DN716_c0_g1	0.99
TRINITY_DN9017_c0_g1	TRINITY_DN5913_c0_g1	1	TRINITY_DN8969_c1_g1	TRINITY_DN142392_c0_g1	0.96
TRINITY_DN83001_c0_g1	TRINITY_DN249_c17_g1	0.99	TRINITY_DN2827_c0_g3	TRINITY_DN10575_c0_g3	1
TRINITY_DN27663_c1_g2	TRINITY_DN2827_c0_g3	1	TRINITY_DN2088_c1_g1	TRINITY_DN3180_c0_g1	0.95
TRINITY_DN13487_c0_g1	TRINITY_DN3807_c0_g1	0.95	TRINITY_DN7053_c0_g1	TRINITY_DN5711_c0_g1	1
TRINITY_DN1300_c0_g1	TRINITY_DN18922_c0_g1	1	TRINITY_DN2827_c0_g3	TRINITY_DN911_c4_g1	0.99
TRINITY_DN963_c0_g1	TRINITY_DN2785_c0_g1	1	TRINITY_DN6376_c0_g1	TRINITY_DN2326_c0_g2	0.99
TRINITY_DN30422_c0_g1	TRINITY_DN1169_c0_g1	0.99	TRINITY_DN12493_c0_g1	TRINITY_DN43345_c0_g2	0.97
TRINITY_DN4356_c0_g1	TRINITY_DN1169_c0_g1	0.97	TRINITY_DN142125_c0_g1	TRINITY_DN30422_c0_g1	0.99
TRINITY_DN27663_c1_g2	TRINITY_DN142392_c0_g1	1	TRINITY_DN6376_c0_g1	TRINITY_DN12521_c0_g1	1
TRINITY_DN4991_c0_g1	TRINITY_DN9830_c0_g1	0.96	TRINITY_DN6261_c0_g1	TRINITY_DN911_c4_g1	0.98
TRINITY_DN1300_c0_g1	TRINITY_DN1428_c1_g1	1	TRINITY_DN721_c1_g1	TRINITY_DN30422_c0_g1	0.99
TRINITY_DN1300_c0_g1	TRINITY_DN998_c1_g1	1	TRINITY_DN9017_c0_g1	TRINITY_DN5913_c0_g1	1
TRINITY_DN4356_c0_g1	TRINITY_DN911_c4_g1	0.95	TRINITY_DN5135_c0_g1	TRINITY_DN1841_c0_g1	0.96
TRINITY_DN7870_c0_g2	TRINITY_DN7269_c0_g1	0.99	TRINITY_DN27663_c1_g2	TRINITY_DN2827_c0_g3	1
TRINITY_DN142125_c0_g1	TRINITY_DN18922_c0_g1	1	TRINITY_DN13487_c0_g1	TRINITY_DN3807_c0_g1	0.95
TRINITY_DN77025_c0_g1	TRINITY_DN626_c1_g1	0.98	TRINITY_DN1300_c0_g1	TRINITY_DN18922_c0_g1	1
TRINITY_DN12493_c0_g1	TRINITY_DN142392_c0_g1	0.96	TRINITY_DN43345_c0_g2	TRINITY_DN1169_c0_g1	0.98
TRINITY_DN998_c1_g1	TRINITY_DN10575_c0_g3	1	TRINITY_DN86251_c1_g1	TRINITY_DN141655_c0_g1	0.98
TRINITY_DN7578_c0_g1	TRINITY_DN1169_c0_g1	1	TRINITY_DN963_c0_g1	TRINITY_DN2785_c0_g1	1
TRINITY_DN3807_c0_g1	TRINITY_DN5884_c0_g1	0.96	TRINITY_DN43345_c0_g2	TRINITY_DN911_c4_g1	1
TRINITY_DN4358_c0_g2	TRINITY_DN535_c20_g1	0.98	TRINITY_DN30422_c0_g1	TRINITY_DN1169_c0_g1	0.99
TRINITY_DN142392_c0_g1	TRINITY_DN142125_c0_g1	0.95	TRINITY_DN4356_c0_g1	TRINITY_DN1169_c0_g1	0.97
TRINITY_DN4627_c2_g3	TRINITY_DN8851_c0_g1	1	TRINITY_DN27663_c1_g2	TRINITY_DN142392_c0_g1	1
TRINITY_DN2913_c0_g1	TRINITY_DN27663_c1_g2	0.99	TRINITY_DN4991_c0_g1	TRINITY_DN9830_c0_g1	0.96
TRINITY_DN2899_c0_g1	TRINITY_DN343_c0_g1	1	TRINITY_DN1300_c0_g1	TRINITY_DN1428_c1_g1	1
TRINITY_DN10177_c1_g2	TRINITY_DN4134_c0_g1	0.98	TRINITY_DN2621_c0_g1	TRINITY_DN866_c1_g1	0.96
TRINITY_DN2326_c0_g2	TRINITY_DN10796_c0_g1	0.95	TRINITY_DN1300_c0_g1	TRINITY_DN998_c1_g1	1
TRINITY_DN7578_c0_g1	TRINITY_DN10575_c0_g3	1	TRINITY_DN817_c1_g1	TRINITY_DN47275_c0_g1	1
TRINITY_DN7269_c0_g1	TRINITY_DN3976_c1_g2	1	TRINITY_DN4356_c0_g1	TRINITY_DN911_c4_g1	0.95
TRINITY_DN963_c0_g1	TRINITY_DN370_c0_g3	1	TRINITY_DN142125_c0_g1	TRINITY_DN18922_c0_g1	1
TRINITY_DN1300_c0_g1	TRINITY_DN142125_c0_g1	1	TRINITY_DN77025_c0_g1	TRINITY_DN626_c1_g1	0.98
TRINITY_DN589_c0_g1	TRINITY_DN25369_c0_g1	1	TRINITY_DN12493_c0_g1	TRINITY_DN142392_c0_g1	0.96
TRINITY_DN998_c1_g1	TRINITY_DN135963_c0_g1	0.99	TRINITY_DN998_c1_g1	TRINITY_DN10575_c0_g3	1
TRINITY_DN18922_c0_g1	TRINITY_DN1169_c0_g1	0.99	TRINITY_DN7578_c0_g1	TRINITY_DN1169_c0_g1	1
TRINITY_DN3588_c0_g1	TRINITY_DN5575_c1_g1	1	TRINITY_DN1169_c0_g1	TRINITY_DN16684_c0_g1	1
TRINITY_DN7877_c0_g1	TRINITY_DN3807_c0_g1	0.97	TRINITY_DN1300_c0_g1	TRINITY_DN16684_c0_g1	1
TRINITY_DN27663_c1_g2	TRINITY_DN7578_c0_g1	1	TRINITY_DN3807_c0_g1	TRINITY_DN5884_c0_g1	0.96
TRINITY_DN998_c1_g1	TRINITY_DN7578_c0_g1	1	TRINITY_DN27663_c1_g2	TRINITY_DN43345_c0_g2	0.98
TRINITY_DN1300_c0_g1	TRINITY_DN142392_c0_g1	1	TRINITY_DN6247_c0_g1	TRINITY_DN2726_c0_g1	1
TRINITY_DN911_c4_g1	TRINITY_DN135963_c0_g1	0.99	TRINITY_DN4358_c0_g2	TRINITY_DN535_c20_g1	0.98
TRINITY_DN142125_c0_g1	TRINITY_DN1169_c0_g1	1	TRINITY_DN142392_c0_g1	TRINITY_DN142125_c0_g1	0.95
TRINITY_DN142392_c0_g1	TRINITY_DN30422_c0_g1	0.98	TRINITY_DN4627_c2_g3	TRINITY_DN8851_c0_g1	1
TRINITY_DN2559_c0_g1	TRINITY_DN24160_c0_g1	0.99	TRINITY_DN2913_c0_g1	TRINITY_DN27663_c1_g2	0.99
TRINITY_DN5575_c1_g1	TRINITY_DN866_c1_g1	1	TRINITY_DN2899_c0_g1	TRINITY_DN343_c0_g1	1
TRINITY_DN25369_c0_g1	TRINITY_DN8586_c0_g3	1	TRINITY_DN10177_c1_g2	TRINITY_DN4134_c0_g1	0.98
TRINITY_DN24160_c0_g1	TRINITY_DN3469_c0_g1	1	TRINITY_DN2326_c0_g2	TRINITY_DN10796_c0_g1	0.95
TRINITY_DN5135_c0_g1	TRINITY_DN7578_c0_g1	1	TRINITY_DN7578_c0_g1	TRINITY_DN10575_c0_g3	1
TRINITY_DN10796_c0_g1	TRINITY_DN12521_c0_g1	1	TRINITY_DN7269_c0_g1	TRINITY_DN3976_c1_g2	1
TRINITY_DN332_c5_g1	TRINITY_DN5183_c0_g1	0.98	TRINITY_DN1125_c1_g1	TRINITY_DN9245_c0_g1	0.98
TRINITY_DN4356_c0_g1	TRINITY_DN30422_c0_g1	0.97	TRINITY_DN6247_c0_g1	TRINITY_DN263_c0_g2	1
TRINITY_DN9085_c0_g1	TRINITY_DN1741_c1_g2	0.99	TRINITY_DN963_c0_g1	TRINITY_DN370_c0_g3	1
TRINITY_DN16209_c0_g1	TRINITY_DN6753_c0_g1	1	TRINITY_DN1300_c0_g1	TRINITY_DN142125_c0_g1	1
TRINITY_DN4356_c0_g1	TRINITY_DN10796_c0_g1	0.96	TRINITY_DN774_c12_g1	TRINITY_DN2726_c0_g1	1
TRINITY_DN4356_c0_g1	TRINITY_DN10575_c0_g3	0.99	TRINITY_DN43345_c0_g2	TRINITY_DN5135_c0_g1	0.99
TRINITY_DN30422_c0_g1	TRINITY_DN1428_c1_g1	0.96	TRINITY_DN589_c0_g1	TRINITY_DN25369_c0_g1	1
TRINITY_DN6089_c0_g1	TRINITY_DN4216_c0_g1	0.98	TRINITY_DN998_c1_g1	TRINITY_DN135963_c0_g1	0.99
TRINITY_DN5372_c0_g2	TRINITY_DN2861_c2_g1	1	TRINITY_DN18922_c0_g1	TRINITY_DN1169_c0_g1	0.99
TRINITY_DN1125_c1_g1	TRINITY_DN6945_c0_g1	1	TRINITY_DN3588_c0_g1	TRINITY_DN5575_c1_g1	1
TRINITY_DN27663_c1_g2	TRINITY_DN911_c4_g1	1	TRINITY_DN7877_c0_g1	TRINITY_DN3807_c0_g1	0.97
TRINITY_DN7034_c0_g1	TRINITY_DN8586_c0_g3	0.99	TRINITY_DN7578_c0_g1	TRINITY_DN16684_c0_g1	1
TRINITY_DN3180_c0_g1	TRINITY_DN866_c1_g1	0.99	TRINITY_DN27663_c1_g2	TRINITY_DN7578_c0_g1	1
TRINITY_DN142392_c0_g1	TRINITY_DN1169_c0_g1	0.99	TRINITY_DN998_c1_g1	TRINITY_DN7578_c0_g1	1
TRINITY_DN2109_c0_g1	TRINITY_DN1311_c0_g1	0.97	TRINITY_DN4627_c2_g3	TRINITY_DN3670_c0_g1	0.97
TRINITY_DN30422_c0_g1	TRINITY_DN7578_c0_g1	0.98	TRINITY_DN1300_c0_g1	TRINITY_DN142392_c0_g1	1
TRINITY_DN2889_c0_g2	TRINITY_DN4627_c2_g3	0.99	TRINITY_DN911_c4_g1	TRINITY_DN135963_c0_g1	0.99
TRINITY_DN144912_c0_g1	TRINITY_DN7253_c0_g1	0.99	TRINITY_DN142125_c0_g1	TRINITY_DN1169_c0_g1	1
TRINITY_DN6376_c0_g1	TRINITY_DN721_c1_g1	0.96	TRINITY_DN142392_c0_g1	TRINITY_DN30422_c0_g1	0.98
TRINITY_DN30422_c0_g1	TRINITY_DN12521_c0_g1	0.98	TRINITY_DN2559_c0_g1	TRINITY_DN24160_c0_g1	0.99
TRINITY_DN6089_c0_g1	TRINITY_DN1125_c1_g1	0.98	TRINITY_DN5575_c1_g1	TRINITY_DN866_c1_g1	1
TRINITY_DN2326_c0_g2	TRINITY_DN30422_c0_g1	1	TRINITY_DN25369_c0_g1	TRINITY_DN8586_c0_g3	1
TRINITY_DN1650_c0_g1	TRINITY_DN2732_c0_g1	0.99	TRINITY_DN4669_c0_g1	TRINITY_DN7983_c0_g1	1
TRINITY_DN5135_c0_g1	TRINITY_DN998_c1_g1	0.97	TRINITY_DN24160_c0_g1	TRINITY_DN3469_c0_g1	1
TRINITY_DN30936_c0_g1	TRINITY_DN3403_c0_g1	1	TRINITY_DN6261_c0_g1	TRINITY_DN16684_c0_g1	1
TRINITY_DN11161_c0_g3	TRINITY_DN83001_c0_g1	0.95	TRINITY_DN6341_c0_g1	TRINITY_DN7880_c0_g1	0.97
TRINITY_DN6384_c0_g1	TRINITY_DN38097_c1_g1	0.96	TRINITY_DN5135_c0_g1	TRINITY_DN7578_c0_g1	1
TRINITY_DN8798_c1_g1	TRINITY_DN17039_c0_g1	0.95	TRINITY_DN10796_c0_g1	TRINITY_DN12521_c0_g1	1
TRINITY_DN2109_c0_g1	TRINITY_DN25369_c0_g1	1	TRINITY_DN332_c5_g1	TRINITY_DN5183_c0_g1	0.98
TRINITY_DN2096_c0_g1	TRINITY_DN38097_c1_g1	0.97	TRINITY_DN4356_c0_g1	TRINITY_DN30422_c0_g1	0.97
TRINITY_DN2785_c0_g1	TRINITY_DN8851_c0_g1	0.97	TRINITY_DN142392_c0_g1	TRINITY_DN2820_c0_g1	0.96
TRINITY_DN721_c1_g1	TRINITY_DN12521_c0_g1	0.98	TRINITY_DN4356_c0_g1	TRINITY_DN10796_c0_g1	0.96
TRINITY_DN6247_c0_g1	TRINITY_DN38097_c1_g1	0.98	TRINITY_DN4356_c0_g1	TRINITY_DN10575_c0_g3	0.99
TRINITY_DN30422_c0_g1	TRINITY_DN10575_c0_g3	0.95	TRINITY_DN5689_c0_g3	TRINITY_DN967_c0_g1	0.99
TRINITY_DN2326_c0_g2	TRINITY_DN142125_c0_g1	0.99	TRINITY_DN30422_c0_g1	TRINITY_DN1428_c1_g1	0.96
TRINITY_DN89982_c0_g1	TRINITY_DN360_c3_g1	0.97	TRINITY_DN6089_c0_g1	TRINITY_DN4216_c0_g1	0.98
TRINITY_DN142392_c0_g1	TRINITY_DN911_c4_g1	0.98	TRINITY_DN5372_c0_g2	TRINITY_DN2861_c2_g1	1
TRINITY_DN4356_c0_g1	TRINITY_DN998_c1_g1	0.99	TRINITY_DN1125_c1_g1	TRINITY_DN6945_c0_g1	1
TRINITY_DN49887_c0_g1	TRINITY_DN3807_c0_g1	0.97	TRINITY_DN27663_c1_g2	TRINITY_DN911_c4_g1	1
TRINITY_DN9830_c0_g1	TRINITY_DN1795_c2_g1	1	TRINITY_DN7034_c0_g1	TRINITY_DN8586_c0_g3	0.99
TRINITY_DN6376_c0_g1	TRINITY_DN142392_c0_g1	0.97	TRINITY_DN3180_c0_g1	TRINITY_DN866_c1_g1	0.99
TRINITY_DN142125_c0_g1	TRINITY_DN10575_c0_g3	0.99	TRINITY_DN142392_c0_g1	TRINITY_DN1169_c0_g1	0.99
TRINITY_DN3180_c0_g1	TRINITY_DN967_c0_g1	0.96	TRINITY_DN2109_c0_g1	TRINITY_DN1311_c0_g1	0.97
TRINITY_DN142125_c0_g1	TRINITY_DN12521_c0_g1	0.97	TRINITY_DN43345_c0_g2	TRINITY_DN6261_c0_g1	0.99
TRINITY_DN142125_c0_g1	TRINITY_DN7269_c0_g1	0.95	TRINITY_DN30422_c0_g1	TRINITY_DN7578_c0_g1	0.98
TRINITY_DN5135_c0_g1	TRINITY_DN142125_c0_g1	0.99	TRINITY_DN2889_c0_g2	TRINITY_DN4627_c2_g3	0.99
TRINITY_DN2869_c0_g1	TRINITY_DN16209_c0_g1	0.97	TRINITY_DN144912_c0_g1	TRINITY_DN7253_c0_g1	0.99
TRINITY_DN1428_c1_g1	TRINITY_DN1169_c0_g1	0.96	TRINITY_DN6376_c0_g1	TRINITY_DN721_c1_g1	0.96
TRINITY_DN2913_c0_g1	TRINITY_DN1428_c1_g1	0.98	TRINITY_DN30422_c0_g1	TRINITY_DN12521_c0_g1	0.98
TRINITY_DN2913_c0_g1	TRINITY_DN10796_c0_g1	0.98	TRINITY_DN6089_c0_g1	TRINITY_DN1125_c1_g1	0.98
TRINITY_DN4627_c2_g3	TRINITY_DN2785_c0_g1	1	TRINITY_DN2326_c0_g2	TRINITY_DN30422_c0_g1	1
TRINITY_DN2913_c0_g1	TRINITY_DN2326_c0_g2	0.97	TRINITY_DN5135_c0_g1	TRINITY_DN998_c1_g1	0.97
TRINITY_DN6261_c0_g1	TRINITY_DN1169_c0_g1	0.98	TRINITY_DN7439_c0_g1	TRINITY_DN774_c12_g1	0.96
TRINITY_DN2913_c0_g1	TRINITY_DN6376_c0_g1	0.99	TRINITY_DN6384_c0_g1	TRINITY_DN38097_c1_g1	0.96
TRINITY_DN3588_c0_g1	TRINITY_DN13487_c0_g1	0.99	TRINITY_DN8798_c1_g1	TRINITY_DN17039_c0_g1	0.95
TRINITY_DN2785_c0_g1	TRINITY_DN370_c0_g3	0.96	TRINITY_DN2109_c0_g1	TRINITY_DN25369_c0_g1	1
TRINITY_DN1428_c1_g1	TRINITY_DN10796_c0_g1	0.96	TRINITY_DN2096_c0_g1	TRINITY_DN38097_c1_g1	0.97
TRINITY_DN11321_c0_g1	TRINITY_DN25369_c0_g1	0.95	TRINITY_DN9245_c0_g1	TRINITY_DN6945_c0_g1	1
TRINITY_DN963_c0_g1	TRINITY_DN2559_c0_g1	0.99	TRINITY_DN911_c4_g1	TRINITY_DN16684_c0_g1	0.98
TRINITY_DN1311_c0_g1	TRINITY_DN8586_c0_g3	0.98	TRINITY_DN2785_c0_g1	TRINITY_DN8851_c0_g1	0.97
TRINITY_DN7378_c0_g1	TRINITY_DN2861_c2_g1	0.95	TRINITY_DN721_c1_g1	TRINITY_DN12521_c0_g1	0.98
TRINITY_DN7877_c0_g1	TRINITY_DN1344_c0_g1	1	TRINITY_DN6247_c0_g1	TRINITY_DN38097_c1_g1	0.98
TRINITY_DN10575_c0_g3	TRINITY_DN135963_c0_g1	0.96	TRINITY_DN30422_c0_g1	TRINITY_DN10575_c0_g3	0.95
TRINITY_DN27663_c1_g2	TRINITY_DN998_c1_g1	1	TRINITY_DN2326_c0_g2	TRINITY_DN142125_c0_g1	0.99
TRINITY_DN2889_c0_g2	TRINITY_DN963_c0_g1	0.98	TRINITY_DN7053_c0_g1	TRINITY_DN9245_c0_g1	1
TRINITY_DN27663_c1_g2	TRINITY_DN10796_c0_g1	0.99	TRINITY_DN8976_c0_g1	TRINITY_DN774_c12_g1	0.96
TRINITY_DN6261_c0_g1	TRINITY_DN18922_c0_g1	0.99	TRINITY_DN142392_c0_g1	TRINITY_DN911_c4_g1	0.98
TRINITY_DN2827_c0_g3	TRINITY_DN30422_c0_g1	0.98	TRINITY_DN4356_c0_g1	TRINITY_DN998_c1_g1	0.99
TRINITY_DN3403_c0_g1	TRINITY_DN2559_c0_g1	0.95	TRINITY_DN7983_c0_g1	TRINITY_DN21266_c0_g1	0.97
TRINITY_DN2139_c0_g1	TRINITY_DN852_c0_g1	0.96	TRINITY_DN2889_c0_g2	TRINITY_DN2546_c0_g1	0.99
TRINITY_DN1741_c1_g2	TRINITY_DN6904_c0_g2	0.96	TRINITY_DN2827_c0_g3	TRINITY_DN2820_c0_g1	0.95
TRINITY_DN9739_c0_g1	TRINITY_DN5183_c0_g1	1	TRINITY_DN9830_c0_g1	TRINITY_DN1795_c2_g1	1
TRINITY_DN7233_c0_g1	TRINITY_DN3976_c1_g2	0.95	TRINITY_DN6376_c0_g1	TRINITY_DN142392_c0_g1	0.97
TRINITY_DN77025_c0_g1	TRINITY_DN4447_c0_g1	0.97	TRINITY_DN142125_c0_g1	TRINITY_DN10575_c0_g3	0.99
TRINITY_DN3412_c0_g2	TRINITY_DN4879_c1_g1	0.99	TRINITY_DN3180_c0_g1	TRINITY_DN967_c0_g1	0.96
TRINITY_DN4356_c0_g1	TRINITY_DN14266_c0_g1	0.98	TRINITY_DN142125_c0_g1	TRINITY_DN12521_c0_g1	0.97
TRINITY_DN4356_c0_g1	TRINITY_DN4429_c0_g1	0.96	TRINITY_DN142125_c0_g1	TRINITY_DN7269_c0_g1	0.95
TRINITY_DN2109_c0_g1	TRINITY_DN8586_c0_g3	1	TRINITY_DN5135_c0_g1	TRINITY_DN142125_c0_g1	0.99
TRINITY_DN30422_c0_g1	TRINITY_DN911_c4_g1	0.96	TRINITY_DN3537_c0_g1	TRINITY_DN22360_c0_g1	1
TRINITY_DN5575_c1_g1	TRINITY_DN10469_c0_g1	0.99	TRINITY_DN3458_c0_g1	TRINITY_DN343_c0_g1	0.95
TRINITY_DN998_c1_g1	TRINITY_DN1169_c0_g1	0.99	TRINITY_DN13234_c0_g1	TRINITY_DN6341_c0_g1	0.95
TRINITY_DN2889_c0_g2	TRINITY_DN5913_c0_g1	0.98	TRINITY_DN1428_c1_g1	TRINITY_DN1169_c0_g1	0.96
TRINITY_DN2827_c0_g3	TRINITY_DN7578_c0_g1	1	TRINITY_DN8976_c0_g1	TRINITY_DN2096_c0_g1	0.98
TRINITY_DN142392_c0_g1	TRINITY_DN18922_c0_g1	1	TRINITY_DN2913_c0_g1	TRINITY_DN1428_c1_g1	0.98
TRINITY_DN26114_c0_g2	TRINITY_DN50093_c0_g1	0.99	TRINITY_DN2913_c0_g1	TRINITY_DN10796_c0_g1	0.98
TRINITY_DN5636_c0_g1	TRINITY_DN6902_c0_g1	0.96	TRINITY_DN4627_c2_g3	TRINITY_DN2785_c0_g1	1
TRINITY_DN14266_c0_g1	TRINITY_DN911_c4_g1	0.95	TRINITY_DN2913_c0_g1	TRINITY_DN2326_c0_g2	0.97
TRINITY_DN4879_c1_g1	TRINITY_DN82471_c0_g1	0.96	TRINITY_DN3458_c0_g1	TRINITY_DN24139_c3_g2	0.96
TRINITY_DN47275_c0_g1	TRINITY_DN7269_c0_g1	0.98	TRINITY_DN6341_c0_g1	TRINITY_DN1876_c2_g1	1
TRINITY_DN15862_c0_g2	TRINITY_DN4134_c0_g1	0.97	TRINITY_DN6261_c0_g1	TRINITY_DN1169_c0_g1	0.98
TRINITY_DN1300_c0_g1	TRINITY_DN10796_c0_g1	0.98	TRINITY_DN2913_c0_g1	TRINITY_DN6376_c0_g1	0.99
TRINITY_DN2889_c0_g2	TRINITY_DN9017_c0_g1	1	TRINITY_DN142125_c0_g1	TRINITY_DN16684_c0_g1	1
TRINITY_DN5135_c0_g1	TRINITY_DN2326_c0_g2	0.97	TRINITY_DN998_c1_g1	TRINITY_DN16684_c0_g1	0.98
TRINITY_DN4356_c0_g1	TRINITY_DN2326_c0_g2	1	TRINITY_DN3588_c0_g1	TRINITY_DN13487_c0_g1	0.99
TRINITY_DN5135_c0_g1	TRINITY_DN10575_c0_g3	0.97	TRINITY_DN6519_c0_g1	TRINITY_DN122305_c0_g1	0.99
TRINITY_DN12493_c0_g1	TRINITY_DN1169_c0_g1	1	TRINITY_DN2785_c0_g1	TRINITY_DN370_c0_g3	0.96
TRINITY_DN5135_c0_g1	TRINITY_DN10796_c0_g1	0.95	TRINITY_DN1428_c1_g1	TRINITY_DN10796_c0_g1	0.96
TRINITY_DN3469_c0_g1	TRINITY_DN2221_c2_g2	1	TRINITY_DN11321_c0_g1	TRINITY_DN25369_c0_g1	0.95
TRINITY_DN589_c0_g1	TRINITY_DN8586_c0_g3	1	TRINITY_DN963_c0_g1	TRINITY_DN2559_c0_g1	0.99
TRINITY_DN4356_c0_g1	TRINITY_DN721_c1_g1	0.98	TRINITY_DN1311_c0_g1	TRINITY_DN8586_c0_g3	0.98
TRINITY_DN323_c0_g1	TRINITY_DN6220_c0_g1	0.99	TRINITY_DN7378_c0_g1	TRINITY_DN2861_c2_g1	0.95
TRINITY_DN142392_c0_g1	TRINITY_DN1428_c1_g1	0.96	TRINITY_DN2889_c0_g2	TRINITY_DN5764_c0_g1	0.99
TRINITY_DN4356_c0_g1	TRINITY_DN6376_c0_g1	0.99	TRINITY_DN10575_c0_g3	TRINITY_DN135963_c0_g1	0.96
TRINITY_DN12493_c0_g1	TRINITY_DN2326_c0_g2	0.98	TRINITY_DN7378_c0_g1	TRINITY_DN21266_c0_g1	1
TRINITY_DN3588_c0_g1	TRINITY_DN3807_c0_g1	0.99	TRINITY_DN27663_c1_g2	TRINITY_DN998_c1_g1	1
TRINITY_DN7053_c0_g1	TRINITY_DN6945_c0_g1	1	TRINITY_DN5379_c0_g1	TRINITY_DN4422_c4_g1	0.96
TRINITY_DN2827_c0_g3	TRINITY_DN1169_c0_g1	0.98	TRINITY_DN2889_c0_g2	TRINITY_DN963_c0_g1	0.98
TRINITY_DN202_c9_g2	TRINITY_DN6753_c0_g1	1	TRINITY_DN27663_c1_g2	TRINITY_DN10796_c0_g1	0.99
TRINITY_DN5372_c0_g2	TRINITY_DN7983_c0_g1	0.96	TRINITY_DN6261_c0_g1	TRINITY_DN18922_c0_g1	0.99
TRINITY_DN12493_c0_g1	TRINITY_DN5135_c0_g1	0.98	TRINITY_DN6007_c2_g1	TRINITY_DN3670_c0_g1	0.98
TRINITY_DN395_c1_g1	TRINITY_DN2869_c0_g1	0.99	TRINITY_DN2827_c0_g3	TRINITY_DN30422_c0_g1	0.98
TRINITY_DN4991_c0_g1	TRINITY_DN242_c3_g1	0.96	TRINITY_DN3403_c0_g1	TRINITY_DN2559_c0_g1	0.95
TRINITY_DN2827_c0_g3	TRINITY_DN18922_c0_g1	0.98	TRINITY_DN5764_c0_g1	TRINITY_DN42083_c0_g1	0.98
TRINITY_DN866_c1_g1	TRINITY_DN4216_c0_g1	0.99	TRINITY_DN9739_c0_g1	TRINITY_DN5183_c0_g1	1
TRINITY_DN142392_c0_g1	TRINITY_DN852_c0_g1	0.99	TRINITY_DN7233_c0_g1	TRINITY_DN3976_c1_g2	0.95
TRINITY_DN813_c0_g2	TRINITY_DN8047_c0_g1	0.98	TRINITY_DN77025_c0_g1	TRINITY_DN4447_c0_g1	0.97
TRINITY_DN27663_c1_g2	TRINITY_DN10575_c0_g3	0.98	TRINITY_DN3412_c0_g2	TRINITY_DN4879_c1_g1	0.99
TRINITY_DN5135_c0_g1	TRINITY_DN1169_c0_g1	1	TRINITY_DN4356_c0_g1	TRINITY_DN14266_c0_g1	0.98
TRINITY_DN3588_c0_g1	TRINITY_DN49887_c0_g1	0.98	TRINITY_DN4356_c0_g1	TRINITY_DN4429_c0_g1	0.96
TRINITY_DN3807_c0_g1	TRINITY_DN866_c1_g1	0.97	TRINITY_DN5711_c0_g1	TRINITY_DN9245_c0_g1	1
TRINITY_DN202_c9_g2	TRINITY_DN3862_c1_g1	1	TRINITY_DN2109_c0_g1	TRINITY_DN8586_c0_g3	1
TRINITY_DN4356_c0_g1	TRINITY_DN12521_c0_g1	0.99	TRINITY_DN5372_c0_g2	TRINITY_DN2726_c0_g1	0.96
TRINITY_DN12493_c0_g1	TRINITY_DN27663_c1_g2	0.96	TRINITY_DN30422_c0_g1	TRINITY_DN911_c4_g1	0.96
TRINITY_DN4627_c2_g3	TRINITY_DN370_c0_g3	0.98	TRINITY_DN5575_c1_g1	TRINITY_DN10469_c0_g1	0.99
TRINITY_DN4879_c1_g1	TRINITY_DN2869_c0_g1	1	TRINITY_DN998_c1_g1	TRINITY_DN1169_c0_g1	0.99
TRINITY_DN7877_c0_g1	TRINITY_DN5575_c1_g1	0.96	TRINITY_DN2889_c0_g2	TRINITY_DN5913_c0_g1	0.98
TRINITY_DN3467_c0_g1	TRINITY_DN507_c2_g1	0.98	TRINITY_DN2827_c0_g3	TRINITY_DN7578_c0_g1	1
TRINITY_DN1300_c0_g1	TRINITY_DN911_c4_g1	0.99	TRINITY_DN2546_c0_g1	TRINITY_DN3670_c0_g1	1
TRINITY_DN2913_c0_g1	TRINITY_DN142392_c0_g1	1	TRINITY_DN142392_c0_g1	TRINITY_DN18922_c0_g1	1
TRINITY_DN142125_c0_g1	TRINITY_DN911_c4_g1	1	TRINITY_DN43345_c0_g2	TRINITY_DN16684_c0_g1	0.96
TRINITY_DN6261_c0_g1	TRINITY_DN142392_c0_g1	0.98	TRINITY_DN5636_c0_g1	TRINITY_DN6902_c0_g1	0.96
TRINITY_DN122305_c0_g1	TRINITY_DN249_c17_g1	0.99	TRINITY_DN2861_c2_g1	TRINITY_DN21266_c0_g1	1
TRINITY_DN589_c0_g1	TRINITY_DN1311_c0_g1	0.97	TRINITY_DN14266_c0_g1	TRINITY_DN911_c4_g1	0.95
TRINITY_DN6376_c0_g1	TRINITY_DN30422_c0_g1	1	TRINITY_DN4879_c1_g1	TRINITY_DN82471_c0_g1	0.96
TRINITY_DN4046_c0_g1	TRINITY_DN1650_c0_g1	0.99	TRINITY_DN47275_c0_g1	TRINITY_DN7269_c0_g1	0.98
TRINITY_DN1344_c0_g1	TRINITY_DN3412_c0_g2	1	TRINITY_DN15862_c0_g2	TRINITY_DN4134_c0_g1	0.97
TRINITY_DN14266_c0_g1	TRINITY_DN852_c0_g1	0.99	TRINITY_DN1300_c0_g1	TRINITY_DN10796_c0_g1	0.98
TRINITY_DN6180_c0_g2	TRINITY_DN774_c12_g1	0.99	TRINITY_DN2889_c0_g2	TRINITY_DN9017_c0_g1	1
TRINITY_DN27663_c1_g2	TRINITY_DN1300_c0_g1	0.97	TRINITY_DN5135_c0_g1	TRINITY_DN2326_c0_g2	0.97
TRINITY_DN2827_c0_g3	TRINITY_DN5135_c0_g1	0.99	TRINITY_DN4356_c0_g1	TRINITY_DN2326_c0_g2	1
TRINITY_DN142392_c0_g1	TRINITY_DN721_c1_g1	0.98	TRINITY_DN3659_c0_g1	TRINITY_DN6945_c0_g1	1
TRINITY_DN83001_c0_g1	TRINITY_DN122305_c0_g1	1	TRINITY_DN92_c0_g1	TRINITY_DN38097_c1_g1	0.97
TRINITY_DN14266_c0_g1	TRINITY_DN721_c1_g1	0.96	TRINITY_DN263_c0_g2	TRINITY_DN10469_c0_g1	0.97
TRINITY_DN395_c1_g1	TRINITY_DN82471_c0_g1	1	TRINITY_DN5135_c0_g1	TRINITY_DN10575_c0_g3	0.97
TRINITY_DN2913_c0_g1	TRINITY_DN12521_c0_g1	1	TRINITY_DN10575_c0_g3	TRINITY_DN16684_c0_g1	1
TRINITY_DN4879_c1_g1	TRINITY_DN8786_c0_g1	0.99	TRINITY_DN8044_c0_g1	TRINITY_DN2726_c0_g1	0.99
TRINITY_DN6384_c0_g1	TRINITY_DN6020_c1_g1	0.96	TRINITY_DN12493_c0_g1	TRINITY_DN1169_c0_g1	1
TRINITY_DN3180_c0_g1	TRINITY_DN4216_c0_g1	0.98	TRINITY_DN3467_c0_g1	TRINITY_DN5315_c0_g1	0.99
TRINITY_DN2109_c0_g1	TRINITY_DN589_c0_g1	1	TRINITY_DN18922_c0_g1	TRINITY_DN16684_c0_g1	0.97
TRINITY_DN2913_c0_g1	TRINITY_DN4429_c0_g1	0.95	TRINITY_DN5135_c0_g1	TRINITY_DN10796_c0_g1	0.95
TRINITY_DN15862_c0_g2	TRINITY_DN6180_c0_g2	1	TRINITY_DN7378_c0_g1	TRINITY_DN3947_c0_g1	0.97
TRINITY_DN15862_c0_g2	TRINITY_DN10177_c1_g2	0.97	TRINITY_DN3469_c0_g1	TRINITY_DN2221_c2_g2	1
TRINITY_DN142392_c0_g1	TRINITY_DN12521_c0_g1	1	TRINITY_DN27663_c1_g2	TRINITY_DN2820_c0_g1	0.97
TRINITY_DN5192_c0_g1	TRINITY_DN7239_c0_g1	0.98	TRINITY_DN589_c0_g1	TRINITY_DN8586_c0_g3	1
TRINITY_DN2913_c0_g1	TRINITY_DN721_c1_g1	0.99	TRINITY_DN4356_c0_g1	TRINITY_DN721_c1_g1	0.98
TRINITY_DN2889_c0_g2	TRINITY_DN370_c0_g3	1	TRINITY_DN323_c0_g1	TRINITY_DN6220_c0_g1	0.99
TRINITY_DN5379_c0_g1	TRINITY_DN911_c4_g1	0.97	TRINITY_DN142392_c0_g1	TRINITY_DN1428_c1_g1	0.96
TRINITY_DN80496_c0_g1	TRINITY_DN4402_c0_g1	0.96	TRINITY_DN911_c4_g1	TRINITY_DN141655_c0_g1	0.99
TRINITY_DN5711_c0_g1	TRINITY_DN6945_c0_g1	1	TRINITY_DN4356_c0_g1	TRINITY_DN6376_c0_g1	0.99
TRINITY_DN487_c1_g2	TRINITY_DN2122_c0_g1	0.99	TRINITY_DN19285_c0_g1	TRINITY_DN7269_c0_g1	0.97
TRINITY_DN4356_c0_g1	TRINITY_DN142125_c0_g1	0.96	TRINITY_DN12493_c0_g1	TRINITY_DN2326_c0_g2	0.98
TRINITY_DN6261_c0_g1	TRINITY_DN998_c1_g1	0.99	TRINITY_DN3588_c0_g1	TRINITY_DN3807_c0_g1	0.99
TRINITY_DN2559_c0_g1	TRINITY_DN4216_c0_g1	0.99	TRINITY_DN7053_c0_g1	TRINITY_DN6945_c0_g1	1
TRINITY_DN998_c1_g1	TRINITY_DN142125_c0_g1	1	TRINITY_DN2827_c0_g3	TRINITY_DN1169_c0_g1	0.98
TRINITY_DN2827_c0_g3	TRINITY_DN2326_c0_g2	0.99	TRINITY_DN202_c9_g2	TRINITY_DN6753_c0_g1	1
TRINITY_DN5636_c0_g1	TRINITY_DN11161_c0_g3	1	TRINITY_DN5372_c0_g2	TRINITY_DN7983_c0_g1	0.96
TRINITY_DN5379_c0_g1	TRINITY_DN10796_c0_g1	0.96	TRINITY_DN12493_c0_g1	TRINITY_DN5135_c0_g1	0.98
TRINITY_DN27663_c1_g2	TRINITY_DN5135_c0_g1	0.98	TRINITY_DN4991_c0_g1	TRINITY_DN242_c3_g1	0.96
TRINITY_DN18922_c0_g1	TRINITY_DN10796_c0_g1	0.97	TRINITY_DN2827_c0_g3	TRINITY_DN18922_c0_g1	0.98
TRINITY_DN6261_c0_g1	TRINITY_DN10575_c0_g3	0.97	TRINITY_DN866_c1_g1	TRINITY_DN4216_c0_g1	0.99
TRINITY_DN27663_c1_g2	TRINITY_DN12521_c0_g1	1	TRINITY_DN677_c0_g1	TRINITY_DN2877_c0_g1	1
TRINITY_DN4356_c0_g1	TRINITY_DN1300_c0_g1	0.98	TRINITY_DN27663_c1_g2	TRINITY_DN10575_c0_g3	0.98
TRINITY_DN5135_c0_g1	TRINITY_DN911_c4_g1	1	TRINITY_DN5135_c0_g1	TRINITY_DN1169_c0_g1	1
TRINITY_DN4991_c0_g1	TRINITY_DN4879_c1_g1	0.99	TRINITY_DN5764_c0_g1	TRINITY_DN3670_c0_g1	0.99
TRINITY_DN911_c4_g1	TRINITY_DN1169_c0_g1	1	TRINITY_DN3807_c0_g1	TRINITY_DN866_c1_g1	0.97
TRINITY_DN4134_c0_g1	TRINITY_DN6180_c0_g2	1	TRINITY_DN202_c9_g2	TRINITY_DN3862_c1_g1	1
TRINITY_DN6945_c0_g1	TRINITY_DN4216_c0_g1	0.98	TRINITY_DN4356_c0_g1	TRINITY_DN12521_c0_g1	0.99
TRINITY_DN2827_c0_g3	TRINITY_DN6261_c0_g1	0.97	TRINITY_DN27663_c1_g2	TRINITY_DN16684_c0_g1	1
TRINITY_DN2088_c1_g1	TRINITY_DN4216_c0_g1	0.98	TRINITY_DN12493_c0_g1	TRINITY_DN27663_c1_g2	0.96
TRINITY_DN7578_c0_g1	TRINITY_DN911_c4_g1	0.99	TRINITY_DN4627_c2_g3	TRINITY_DN370_c0_g3	0.98
TRINITY_DN2326_c0_g2	TRINITY_DN12521_c0_g1	0.99	TRINITY_DN4356_c0_g1	TRINITY_DN141655_c0_g1	0.96
TRINITY_DN1300_c0_g1	TRINITY_DN7578_c0_g1	1	TRINITY_DN4879_c1_g1	TRINITY_DN2869_c0_g1	1
TRINITY_DN6261_c0_g1	TRINITY_DN5135_c0_g1	1	TRINITY_DN7877_c0_g1	TRINITY_DN5575_c1_g1	0.96
TRINITY_DN2913_c0_g1	TRINITY_DN4356_c0_g1	1	TRINITY_DN4669_c0_g1	TRINITY_DN17949_c0_g1	0.99
TRINITY_DN8044_c0_g1	TRINITY_DN2865_c0_g1	1	TRINITY_DN3467_c0_g1	TRINITY_DN507_c2_g1	0.98
TRINITY_DN2869_c0_g1	TRINITY_DN7253_c0_g1	0.97	TRINITY_DN1300_c0_g1	TRINITY_DN911_c4_g1	0.99
TRINITY_DN1125_c1_g1	TRINITY_DN4216_c0_g1	1	TRINITY_DN2913_c0_g1	TRINITY_DN142392_c0_g1	1
TRINITY_DN4356_c0_g1	TRINITY_DN6261_c0_g1	0.96	TRINITY_DN30422_c0_g1	TRINITY_DN1658_c0_g1	0.96
TRINITY_DN2869_c0_g1	TRINITY_DN6753_c0_g1	1	TRINITY_DN142125_c0_g1	TRINITY_DN911_c4_g1	1
TRINITY_DN4356_c0_g1	TRINITY_DN5135_c0_g1	0.97	TRINITY_DN3659_c0_g1	TRINITY_DN5711_c0_g1	1
TRINITY_DN7877_c0_g1	TRINITY_DN3412_c0_g2	1	TRINITY_DN6261_c0_g1	TRINITY_DN142392_c0_g1	0.98
TRINITY_DN4134_c0_g1	TRINITY_DN774_c12_g1	1	TRINITY_DN589_c0_g1	TRINITY_DN1311_c0_g1	0.97
TRINITY_DN1300_c0_g1	TRINITY_DN6261_c0_g1	1	TRINITY_DN6376_c0_g1	TRINITY_DN30422_c0_g1	1
TRINITY_DN267_c0_g1	TRINITY_DN7877_c0_g1	0.95	TRINITY_DN92_c6_g1	TRINITY_DN2726_c0_g1	0.96
TRINITY_DN6261_c0_g1	TRINITY_DN142125_c0_g1	1	TRINITY_DN27663_c1_g2	TRINITY_DN1300_c0_g1	0.97
TRINITY_DN1300_c0_g1	TRINITY_DN10575_c0_g3	0.99	TRINITY_DN2827_c0_g3	TRINITY_DN5135_c0_g1	0.99
TRINITY_DN7378_c0_g1	TRINITY_DN2112_c1_g1	0.99	TRINITY_DN142392_c0_g1	TRINITY_DN721_c1_g1	0.98
TRINITY_DN27663_c1_g2	TRINITY_DN142125_c0_g1	1	TRINITY_DN14266_c0_g1	TRINITY_DN721_c1_g1	0.96
TRINITY_DN242_c3_g1	TRINITY_DN866_c1_g1	1	TRINITY_DN2913_c0_g1	TRINITY_DN12521_c0_g1	1
TRINITY_DN1741_c1_g2	TRINITY_DN8945_c0_g1	0.98	TRINITY_DN4879_c1_g1	TRINITY_DN8786_c0_g1	0.99
TRINITY_DN911_c4_g1	TRINITY_DN12521_c0_g1	1	TRINITY_DN3180_c0_g1	TRINITY_DN4216_c0_g1	0.98
TRINITY_DN10381_c0_g1	TRINITY_DN6904_c0_g2	0.96	TRINITY_DN817_c1_g1	TRINITY_DN7269_c0_g1	0.98
TRINITY_DN24160_c0_g1	TRINITY_DN2221_c2_g2	1	TRINITY_DN2109_c0_g1	TRINITY_DN589_c0_g1	1
TRINITY_DN27663_c1_g2	TRINITY_DN1428_c1_g1	0.96	TRINITY_DN4669_c0_g1	TRINITY_DN7378_c0_g1	0.97
TRINITY_DN10575_c0_g3	TRINITY_DN1169_c0_g1	0.97	TRINITY_DN4134_c0_g1	TRINITY_DN2726_c0_g1	0.98
TRINITY_DN963_c0_g1	TRINITY_DN4627_c2_g3	0.99	TRINITY_DN2913_c0_g1	TRINITY_DN4429_c0_g1	0.95
TRINITY_DN7578_c0_g1	TRINITY_DN10796_c0_g1	0.98	TRINITY_DN15862_c0_g2	TRINITY_DN10177_c1_g2	0.97
TRINITY_DN14266_c0_g1	TRINITY_DN142392_c0_g1	1	TRINITY_DN142392_c0_g1	TRINITY_DN12521_c0_g1	1
TRINITY_DN2889_c0_g2	TRINITY_DN2785_c0_g1	0.99	TRINITY_DN5192_c0_g1	TRINITY_DN7239_c0_g1	0.98
TRINITY_DN963_c0_g1	TRINITY_DN4216_c0_g1	0.98	TRINITY_DN2913_c0_g1	TRINITY_DN721_c1_g1	0.99
TRINITY_DN4627_c2_g3	TRINITY_DN42083_c0_g1	0.99	TRINITY_DN2827_c0_g3	TRINITY_DN16684_c0_g1	0.99
TRINITY_DN1428_c1_g1	TRINITY_DN12521_c0_g1	0.97	TRINITY_DN2889_c0_g2	TRINITY_DN370_c0_g3	1
TRINITY_DN142392_c0_g1	TRINITY_DN7578_c0_g1	0.99	TRINITY_DN15762_c0_g1	TRINITY_DN3453_c0_g1	1
TRINITY_DN6173_c0_g1	TRINITY_DN3807_c0_g1	0.97	TRINITY_DN5379_c0_g1	TRINITY_DN911_c4_g1	0.97
TRINITY_DN7053_c0_g1	TRINITY_DN4216_c0_g1	0.96	TRINITY_DN80496_c0_g1	TRINITY_DN4402_c0_g1	0.96
TRINITY_DN1300_c0_g1	TRINITY_DN5135_c0_g1	1	TRINITY_DN5711_c0_g1	TRINITY_DN6945_c0_g1	1
TRINITY_DN77025_c0_g1	TRINITY_DN4991_c0_g1	0.99	TRINITY_DN487_c1_g2	TRINITY_DN2122_c0_g1	0.99
TRINITY_DN2326_c0_g2	TRINITY_DN142392_c0_g1	1	TRINITY_DN96_c2_g1	TRINITY_DN142392_c0_g1	0.98
TRINITY_DN14266_c0_g1	TRINITY_DN10796_c0_g1	0.98	TRINITY_DN4356_c0_g1	TRINITY_DN142125_c0_g1	0.96
TRINITY_DN1650_c0_g1	TRINITY_DN11300_c0_g2	1	TRINITY_DN6261_c0_g1	TRINITY_DN998_c1_g1	0.99
TRINITY_DN18922_c0_g1	TRINITY_DN7578_c0_g1	1	TRINITY_DN2559_c0_g1	TRINITY_DN4216_c0_g1	0.99
TRINITY_DN9085_c0_g1	TRINITY_DN8945_c0_g1	0.99	TRINITY_DN1841_c0_g1	TRINITY_DN16684_c0_g1	0.97
TRINITY_DN242_c3_g1	TRINITY_DN3180_c0_g1	0.99	TRINITY_DN998_c1_g1	TRINITY_DN142125_c0_g1	1
TRINITY_DN7034_c0_g1	TRINITY_DN2109_c0_g1	0.98	TRINITY_DN2827_c0_g3	TRINITY_DN2326_c0_g2	0.99
TRINITY_DN12493_c0_g1	TRINITY_DN1300_c0_g1	1	TRINITY_DN5636_c0_g1	TRINITY_DN11161_c0_g3	1
TRINITY_DN1300_c0_g1	TRINITY_DN30422_c0_g1	0.98	TRINITY_DN5379_c0_g1	TRINITY_DN10796_c0_g1	0.96
TRINITY_DN2913_c0_g1	TRINITY_DN998_c1_g1	0.98	TRINITY_DN3659_c0_g1	TRINITY_DN9245_c0_g1	1
TRINITY_DN8945_c0_g1	TRINITY_DN17384_c0_g1	1	TRINITY_DN911_c1_g1	TRINITY_DN92834_c1_g3	0.97
TRINITY_DN2326_c0_g2	TRINITY_DN10575_c0_g3	0.95	TRINITY_DN27663_c1_g2	TRINITY_DN5135_c0_g1	0.98
TRINITY_DN18922_c0_g1	TRINITY_DN911_c4_g1	1	TRINITY_DN18922_c0_g1	TRINITY_DN10796_c0_g1	0.97
TRINITY_DN1311_c0_g1	TRINITY_DN25369_c0_g1	0.99	TRINITY_DN141655_c0_g1	TRINITY_DN12521_c0_g1	0.95
TRINITY_DN10381_c0_g1	TRINITY_DN9739_c0_g1	0.97	TRINITY_DN6261_c0_g1	TRINITY_DN10575_c0_g3	0.97
TRINITY_DN665_c0_g1	TRINITY_DN2174_c0_g1	0.95	TRINITY_DN27663_c1_g2	TRINITY_DN12521_c0_g1	1
TRINITY_DN4356_c0_g1	TRINITY_DN7578_c0_g1	0.99	TRINITY_DN4356_c0_g1	TRINITY_DN1300_c0_g1	0.98
TRINITY_DN14266_c0_g1	TRINITY_DN2326_c0_g2	0.99	TRINITY_DN5372_c0_g2	TRINITY_DN3947_c0_g1	0.96
TRINITY_DN142125_c0_g1	TRINITY_DN7578_c0_g1	1	TRINITY_DN5135_c0_g1	TRINITY_DN911_c4_g1	1
TRINITY_DN395_c1_g1	TRINITY_DN4879_c1_g1	0.99	TRINITY_DN308_c7_g1	TRINITY_DN8969_c1_g1	0.96
			TRINITY_DN4991_c0_g1	TRINITY_DN4879_c1_g1	0.99
			TRINITY_DN911_c4_g1	TRINITY_DN1169_c0_g1	1
			TRINITY_DN142392_c0_g1	TRINITY_DN16684_c0_g1	0.98
			TRINITY_DN6945_c0_g1	TRINITY_DN4216_c0_g1	0.98
			TRINITY_DN2827_c0_g3	TRINITY_DN6261_c0_g1	0.97
			TRINITY_DN43345_c0_g2	TRINITY_DN7578_c0_g1	0.98
			TRINITY_DN2088_c1_g1	TRINITY_DN4216_c0_g1	0.98
			TRINITY_DN4134_c0_g1	TRINITY_DN7439_c0_g1	0.97
			TRINITY_DN7578_c0_g1	TRINITY_DN911_c4_g1	0.99
			TRINITY_DN6007_c2_g1	TRINITY_DN507_c2_g1	0.97
			TRINITY_DN2326_c0_g2	TRINITY_DN12521_c0_g1	0.99
			TRINITY_DN7053_c0_g1	TRINITY_DN3659_c0_g1	1
			TRINITY_DN8976_c0_g1	TRINITY_DN38097_c1_g1	1
			TRINITY_DN5764_c0_g1	TRINITY_DN2546_c0_g1	0.99
			TRINITY_DN1300_c0_g1	TRINITY_DN7578_c0_g1	1
			TRINITY_DN6261_c0_g1	TRINITY_DN5135_c0_g1	1
			TRINITY_DN43345_c0_g2	TRINITY_DN142125_c0_g1	0.99
			TRINITY_DN2913_c0_g1	TRINITY_DN4356_c0_g1	1
			TRINITY_DN8044_c0_g1	TRINITY_DN2865_c0_g1	1
			TRINITY_DN2869_c0_g1	TRINITY_DN7253_c0_g1	0.97
			TRINITY_DN5135_c0_g1	TRINITY_DN16684_c0_g1	0.99
			TRINITY_DN1421_c0_g1	TRINITY_DN5183_c0_g1	1
			TRINITY_DN1125_c1_g1	TRINITY_DN4216_c0_g1	1
			TRINITY_DN4356_c0_g1	TRINITY_DN6261_c0_g1	0.96
			TRINITY_DN2869_c0_g1	TRINITY_DN6753_c0_g1	1
			TRINITY_DN4356_c0_g1	TRINITY_DN5135_c0_g1	0.97
			TRINITY_DN7877_c0_g1	TRINITY_DN3412_c0_g2	1
			TRINITY_DN4134_c0_g1	TRINITY_DN774_c12_g1	1
			TRINITY_DN1300_c0_g1	TRINITY_DN6261_c0_g1	1
			TRINITY_DN267_c0_g1	TRINITY_DN7877_c0_g1	0.95
			TRINITY_DN6261_c0_g1	TRINITY_DN142125_c0_g1	1
			TRINITY_DN1300_c0_g1	TRINITY_DN10575_c0_g3	0.99
			TRINITY_DN389_c1_g1	TRINITY_DN349_c3_g1	0.99
			TRINITY_DN27663_c1_g2	TRINITY_DN142125_c0_g1	1
			TRINITY_DN242_c3_g1	TRINITY_DN866_c1_g1	1
			TRINITY_DN2547_c0_g1	TRINITY_DN3458_c0_g1	0.97
			TRINITY_DN911_c4_g1	TRINITY_DN12521_c0_g1	1
			TRINITY_DN24160_c0_g1	TRINITY_DN2221_c2_g2	1
			TRINITY_DN27663_c1_g2	TRINITY_DN1428_c1_g1	0.96
			TRINITY_DN10575_c0_g3	TRINITY_DN1169_c0_g1	0.97
			TRINITY_DN6007_c2_g1	TRINITY_DN5764_c0_g1	0.99
			TRINITY_DN963_c0_g1	TRINITY_DN4627_c2_g3	0.99
			TRINITY_DN2913_c0_g1	TRINITY_DN308_c7_g1	0.96
			TRINITY_DN7578_c0_g1	TRINITY_DN10796_c0_g1	0.98
			TRINITY_DN14266_c0_g1	TRINITY_DN142392_c0_g1	1
			TRINITY_DN2889_c0_g2	TRINITY_DN2785_c0_g1	0.99
			TRINITY_DN963_c0_g1	TRINITY_DN4216_c0_g1	0.98
			TRINITY_DN4627_c2_g3	TRINITY_DN42083_c0_g1	0.99
			TRINITY_DN2913_c0_g1	TRINITY_DN141655_c0_g1	0.99
			TRINITY_DN1428_c1_g1	TRINITY_DN12521_c0_g1	0.97
			TRINITY_DN4669_c0_g1	TRINITY_DN21266_c0_g1	0.99
			TRINITY_DN142392_c0_g1	TRINITY_DN7578_c0_g1	0.99
			TRINITY_DN15862_c0_g2	TRINITY_DN7439_c0_g1	0.99
			TRINITY_DN8976_c0_g1	TRINITY_DN2726_c0_g1	1
			TRINITY_DN6173_c0_g1	TRINITY_DN3807_c0_g1	0.97
			TRINITY_DN135963_c0_g1	TRINITY_DN16684_c0_g1	0.96
			TRINITY_DN218_c0_g1	TRINITY_DN135253_c0_g1	0.98
			TRINITY_DN7053_c0_g1	TRINITY_DN4216_c0_g1	0.96
			TRINITY_DN954_c0_g1	TRINITY_DN96_c2_g1	1
			TRINITY_DN19517_c0_g2	TRINITY_DN21266_c0_g1	1
			TRINITY_DN97651_c0_g1	TRINITY_DN3588_c0_g1	0.98
			TRINITY_DN1300_c0_g1	TRINITY_DN5135_c0_g1	1
			TRINITY_DN77025_c0_g1	TRINITY_DN4991_c0_g1	0.99
			TRINITY_DN2326_c0_g2	TRINITY_DN142392_c0_g1	1
			TRINITY_DN14266_c0_g1	TRINITY_DN10796_c0_g1	0.98
			TRINITY_DN18922_c0_g1	TRINITY_DN7578_c0_g1	1
			TRINITY_DN43345_c0_g2	TRINITY_DN18922_c0_g1	1
			TRINITY_DN242_c3_g1	TRINITY_DN3180_c0_g1	0.99
			TRINITY_DN6612_c0_g1	TRINITY_DN92_c6_g1	1
			TRINITY_DN7034_c0_g1	TRINITY_DN2109_c0_g1	0.98
			TRINITY_DN12493_c0_g1	TRINITY_DN1300_c0_g1	1
			TRINITY_DN1300_c0_g1	TRINITY_DN30422_c0_g1	0.98
			TRINITY_DN5764_c0_g1	TRINITY_DN4627_c2_g3	0.97
			TRINITY_DN141655_c0_g1	TRINITY_DN3976_c1_g2	0.95
			TRINITY_DN142392_c0_g1	TRINITY_DN141655_c0_g1	0.99
			TRINITY_DN2913_c0_g1	TRINITY_DN998_c1_g1	0.98
			TRINITY_DN2326_c0_g2	TRINITY_DN10575_c0_g3	0.95
			TRINITY_DN18922_c0_g1	TRINITY_DN911_c4_g1	1
			TRINITY_DN1311_c0_g1	TRINITY_DN25369_c0_g1	0.99
			TRINITY_DN10381_c0_g1	TRINITY_DN9739_c0_g1	0.97
			TRINITY_DN665_c0_g1	TRINITY_DN2174_c0_g1	0.95
			TRINITY_DN4356_c0_g1	TRINITY_DN7578_c0_g1	0.99
			TRINITY_DN14266_c0_g1	TRINITY_DN2326_c0_g2	0.99
			TRINITY_DN142125_c0_g1	TRINITY_DN7578_c0_g1	1
