# Supplementary material for: Integrated transcriptomic and proteomic analysis of the immune response in Hyalomma anatolicum to bacterial invasion
Source: Front Immunol. 2025 Sep 4;16:1576721. doi: 10.3389/fimmu.2025.1576721 (PMC12443844; doi:10.3389/fimmu.2025.1576721)
Supplement: Supplementary file 4 [file Table3.xlsx]

## Sheet: Sheet1
Supplementary Table 6 Differentially Expressed Genes with Transcriptional-Translational Upregulation Concordance
PBS VS PM
Name	RNA.FC	RNA.pvalue	Protein.FC	Protein.pvalue	RNA	Protein
TRINITY_DN23719_c0_g1.p1	34.6226	1.68608e-43	1.94054	0.00141308	Up	Up
TRINITY_DN93239_c0_g1.p1	29.7557	0.00048329	1.93646	0.009761	Up	Up
TRINITY_DN74831_c0_g2.p1	29.393	0.000750383	1.88298	3.96547e-05	Up	Up
TRINITY_DN83789_c0_g1.p1	32.084	1.01838e-19	1.52606	3.17128e-05	Up	Up
TRINITY_DN1606_c1_g1.p1	2.4954	2.81866e-16	1.40274	0.000162941	Up	Up
TRINITY_DN62817_c0_g1.p1	28.4062	0.0281607	1.20242	0.00278583	Up	Up
TRINITY_DN44381_c0_g1.p1	3.1467	1.83149e-05	1.11671	0.000470703	Up	Up
TRINITY_DN1639_c0_g1.p1	6.254	2.08213e-31	0.982975	8.30556e-05	Up	Up
TRINITY_DN533_c0_g1.p1	4.69958	0.000101284	0.944109	0.00247089	Up	Up
TRINITY_DN110932_c0_g3.p1	30.4815	1.51243e-07	0.860331	0.000117152	Up	Up
TRINITY_DN156166_c0_g1.p1	30.6844	1.58e-08	0.843015	0.0026142	Up	Up
TRINITY_DN83001_c0_g1.p1	31.5852	9.06928e-15	0.794392	5.0353e-06	Up	Up
TRINITY_DN456_c2_g1.p1	1.41193	1.16501e-09	0.793994	0.00129453	Up	Up
TRINITY_DN120375_c0_g1.p1	30.0697	8.08728e-06	0.793685	0.00261825	Up	Up
TRINITY_DN41082_c0_g1.p1	30.011	9.50443e-06	0.784911	0.000104794	Up	Up
TRINITY_DN110932_c0_g1.p1	29.7472	8.07956e-05	0.728348	2.62614e-05	Up	Up
TRINITY_DN2445_c1_g1.p1	4.52764	2.59103e-36	0.719382	2.10954e-05	Up	Up
TRINITY_DN1608_c0_g1.p1	1.1038	0.00858475	0.673775	0.000893126	Up	Up
TRINITY_DN16209_c0_g1.p1	1.08028	4.70657e-06	0.643454	0.00392613	Up	Up
TRINITY_DN1109_c0_g2.p1	3.03836	1.2713e-40	0.640344	0.000315861	Up	Up
TRINITY_DN4115_c0_g1.p1	4.64505	1.45691e-36	0.57895	3.78456e-05	Up	Up
TRINITY_DN55911_c1_g1.p1	28.3869	0.0286667	0.534819	0.00869775	Up	Up
TRINITY_DN11240_c0_g1.p1	2.86663	2.20801e-19	0.532445	3.22605e-05	Up	Up
TRINITY_DN5_c7_g1.p1	4.61607	2.49465e-31	0.516395	0.00019942	Up	Up
TRINITY_DN18464_c0_g2.p1	1.26962	3.92729e-08	0.479877	0.00157954	Up	Up
TRINITY_DN1174_c0_g1.p2	2.38729	5.79537e-27	0.468031	0.000124665	Up	Up
TRINITY_DN80_c2_g1.p1	3.68104	5.17766e-55	0.447686	0.000204002	Up	Up
TRINITY_DN28043_c0_g1.p1	3.56739	4.05017e-05	0.431005	0.0315517	Up	Up
TRINITY_DN6376_c0_g1.p1	1.30618	1.63253e-08	0.402672	0.00233286	Up	Up
TRINITY_DN1508_c0_g1.p1	4.64384	1.70482e-72	0.398267	0.00135729	Up	Up
TRINITY_DN33_c0_g3.p1	2.60639	0.00435655	0.390617	0.042184	Up	Up
TRINITY_DN250_c1_g1.p1	3.72207	1.30426e-55	0.383773	0.00184898	Up	Up
TRINITY_DN487_c1_g2.p1	1.37109	3.59543e-10	0.347519	4.02606e-05	Up	Up
TRINITY_DN835_c0_g1.p1	2.83271	8.94942e-36	0.34076	0.009493	Up	Up
TRINITY_DN748_c1_g1.p1	2.87411	5.41219e-37	0.320935	0.00149165	Up	Up
TRINITY_DN5183_c0_g1.p1	4.28079	8.5338e-34	0.318831	7.35699e-05	Up	Up
TRINITY_DN3968_c0_g1.p1	1.77966	7.58027e-13	0.294979	0.0019196	Up	Up
TRINITY_DN3686_c0_g1.p1	1.67401	3.67188e-14	0.276761	0.00203787	Up	Up
TRINITY_DN729_c2_g1.p1	1.36517	1.48475e-09	0.274033	0.0191604	Up	Up
TRINITY_DN1398_c0_g1.p1	1.47898	7.29835e-12	0.271748	0.0128163	Up	Up
TRINITY_DN27192_c0_g1.p1	1.16062	2.24118e-06	0.270798	0.000290236	Up	Up
TRINITY_DN2180_c1_g2.p1	2.78728	1.72143e-34	0.263169	0.00484303	Up	Up
TRINITY_DN88362_c0_g1.p1	1.24855	0.00598639	0.721321	0.00295153	Up	Up
TRINITY_DN12_c8_g1.p1	1.9236	2.40018e-17	0.525668	0.0125514	Up	Up
TRINITY_DN10091_c0_g1.p1	1.65135	4.12613e-12	0.426646	0.000398399	Up	Up
TRINITY_DN938_c0_g1.p1	1.02432	3.69763e-06	0.401359	0.000610132	Up	Up
TRINITY_DN64_c1_g1.p1	2.60273	1.78076e-29	0.341088	4.86256e-07	Up	Up
TRINITY_DN2486_c0_g1.p1	1.29727	7.35275e-09	0.332032	0.0161875	Up	Up
TRINITY_DN4069_c0_g1.p1	1.19232	2.22953e-07	0.327338	0.0137009	Up	Up
TRINITY_DN4749_c0_g1.p1	3.66436	1.39794e-34	0.313803	0.00929132	Up	Up
TRINITY_DN1331_c0_g1.p1	1.88598	3.28617e-10	0.30219	0.000164831	Up	Up
TRINITY_DN202_c9_g2.p1	1.56613	1.91875e-12	0.282333	0.00120977	Up	Up
TRINITY_DN23719_c0_g1.p1	34.5115	9.48786e-45	2.08748	0.00121852	Up	Up
PBS VS PM
TRINITY_DN1639_c0_g1.p1	6.03531	1.50578e-17	1.08311	0.00106446	Up	Up
TRINITY_DN2445_c1_g1.p1	4.10707	4.33506e-62	0.770462	2.02022e-05	Up	Up
TRINITY_DN1109_c0_g2.p1	3.13208	4.18785e-40	0.729764	0.000285316	Up	Up
TRINITY_DN33_c0_g3.p1	1.12196	0.00327537	0.72933	0.0172675	Up	Up
TRINITY_DN533_c0_g1.p1	4.36089	4.56718e-11	0.727988	0.0498808	Up	Up
TRINITY_DN88362_c0_g1.p1	1.24855	0.00598639	0.721321	0.00295153	Up	Up
TRINITY_DN11240_c0_g1.p1	2.67722	5.11356e-31	0.599569	8.58249e-05	Up	Up
TRINITY_DN835_c0_g1.p1	3.41293	2.4764e-09	0.55979	3.06593e-05	Up	Up
TRINITY_DN1174_c0_g1.p2	2.64634	2.85899e-30	0.534915	6.80676e-05	Up	Up
TRINITY_DN80_c2_g1.p1	3.20725	0.000188748	0.529428	0.000613688	Up	Up
TRINITY_DN12_c8_g1.p1	1.9236	2.40018e-17	0.525668	0.0125514	Up	Up
TRINITY_DN4115_c0_g1.p1	4.64166	1.01833e-74	0.475442	0.000126856	Up	Up
TRINITY_DN1398_c0_g1.p1	1.69941	4.04561e-14	0.466882	0.0014003	Up	Up
TRINITY_DN2180_c1_g2.p1	2.89652	9.37152e-35	0.466826	0.00056991	Up	Up
TRINITY_DN5_c7_g1.p1	4.83725	5.56657e-24	0.462926	0.000660826	Up	Up
TRINITY_DN10091_c0_g1.p1	1.65135	4.12613e-12	0.426646	0.000398399	Up	Up
TRINITY_DN938_c0_g1.p1	1.02432	3.69763e-06	0.401359	0.000610132	Up	Up
TRINITY_DN1608_c0_g1.p1	1.69478	0.0160593	0.393972	0.00835576	Up	Up
TRINITY_DN64_c1_g1.p1	2.60273	1.78076e-29	0.341088	4.86256e-07	Up	Up
TRINITY_DN487_c1_g2.p1	1.39071	1.07379e-09	0.33264	0.000368229	Up	Up
TRINITY_DN2486_c0_g1.p1	1.29727	7.35275e-09	0.332032	0.0161875	Up	Up
TRINITY_DN1508_c0_g1.p1	4.65215	3.74932e-75	0.327873	0.0338969	Up	Up
TRINITY_DN4069_c0_g1.p1	1.19232	2.22953e-07	0.327338	0.0137009	Up	Up
TRINITY_DN4749_c0_g1.p1	3.66436	1.39794e-34	0.313803	0.00929132	Up	Up
TRINITY_DN1331_c0_g1.p1	1.88598	3.28617e-10	0.30219	0.000164831	Up	Up
TRINITY_DN250_c1_g1.p1	3.8285	2.09291e-45	0.289788	0.00504693	Up	Up
TRINITY_DN202_c9_g2.p1	1.56613	1.91875e-12	0.282333	0.00120977	Up	Up
TRINITY_DN748_c1_g1.p1	2.61864	1.05418e-29	0.279372	0.000306653	Up	Up
SA VS PM
TRINITY_DN23719_c0_g1.p1	34.5115	9.48786e-45	2.08748	0.00121852	Up	Up
TRINITY_DN93239_c0_g1.p1	29.6481	0.00078775	2.05971	0.00869307	Up	Up
TRINITY_DN62817_c0_g1.p1	28.2964	0.0422354	1.32334	0.00209128	Up	Up
TRINITY_DN156166_c0_g1.p1	30.5711	8.85281e-08	0.907759	0.00201747	Up	Up
TRINITY_DN74831_c0_g2.p1	29.2772	0.00132202	0.799526	0.00121515	Up	Up
TRINITY_DN83789_c0_g1.p1	7.04717	1.44117e-16	0.690711	0.00131374	Up	Up
TRINITY_DN83001_c0_g1.p1	31.4751	2.3941e-13	0.685312	1.5995e-07	Up	Up
TRINITY_DN120375_c0_g1.p1	29.9616	2.74003e-05	0.587796	0.00402218	Up	Up
TRINITY_DN41082_c0_g1.p1	29.9	3.26334e-05	0.47978	0.0005802	Up	Up
TRINITY_DN110932_c0_g3.p1	30.3704	7.78196e-07	0.403641	0.000857257	Up	Up
