# Supplementary material for: Integrated transcriptomic and proteomic analysis of the immune response in Hyalomma anatolicum to bacterial invasion
Source: Front Immunol. 2025 Sep 4;16:1576721. doi: 10.3389/fimmu.2025.1576721 (PMC12443844; doi:10.3389/fimmu.2025.1576721)
Supplement: Supplementary file 5 [file Table4.xlsx]

## Sheet: Sheet1
Supplementary Table 7 Identification and statistical table of immune defense related proteins
Accession	Description	Coverage	Unique Peptides	Peptides	PSMs	AAs	MW [kDa]	calc. pI	SA-1	SA-2	SA-3	PM-1	PM-2	PM-3	PBS-1	PBS-2	PBS-3	Identified or Quantified	GO annotations	KO(Name)	Pathways	Subcellular localization	Domain
TRINITY_DN1860_c0_g1.p1	GENE.TRINITY_DN1860_c0_g1~~TRINITY_DN1860_c0_g1.p1 ORF type:complete len:6494 (-),score=1396.91 TRINITY_DN1860_c0_g1:15770-35251(-)	25	152	152	330	6493	715.5	6.9	0.998202	1.02001	1.00325	1.0046	1.01162	0.999913	0.988064	0.997654	0.999218	Quantified					PF00435(Spectrin repeat);PF00307(Calponin homology (CH) domain);PF00681(Plectin repeat)
TRINITY_DN2221_c0_g1.p1	GENE.TRINITY_DN2221_c0_g1~~TRINITY_DN2221_c0_g1.p1 ORF type:complete len:1216 (-),score=336.83 TRINITY_DN2221_c0_g1:3681-7328(-)	31	31	31	58	1215	136.4	6.1	1.01945	1.00852	1.01029	1.01554	0.995937	0.96953	1.00692	1.0032	0.994228	Quantified		K06756(NA)	ko04514(Cell adhesion molecules)		PF07679(Immunoglobulin I-set domain);PF05473(UL45 protein, carbohydrate-binding C-type lectin-like);PF13927(Immunoglobulin domain);PF00041(Fibronectin type III domain)
TRINITY_DN1563_c0_g1.p1	GENE.TRINITY_DN1563_c0_g1~~TRINITY_DN1563_c0_g1.p1 ORF type:complete len:316 (-),score=86.73 TRINITY_DN1563_c0_g1:3851-4798(-)	59	17	17	88	315	35.2	5.02	1.00463	1.02811	1.02282	1.03235	1.02863	0.974355	0.967799	0.982635	0.980511	Quantified					PF00337(Galactoside-binding lectin)
TRINITY_DN6007_c2_g1.p1	GENE.TRINITY_DN6007_c2_g1~~TRINITY_DN6007_c2_g1.p1 ORF type:complete len:500 (+),score=156.02 TRINITY_DN6007_c2_g1:74-1573(+)	38	16	16	55	499	55.7	6.6	0.991456	1.00187	1.00419	0.986848	1.01457	1.0015	1.02	1.01158	0.990132	Quantified		K10080(NA)	ko04141(Protein processing in endoplasmic reticulum)		PF03388(Legume-like lectin family)
TRINITY_DN2690_c1_g1.p1	GENE.TRINITY_DN2690_c1_g1~~TRINITY_DN2690_c1_g1.p1 ORF type:5prime_partial len:190 (-),score=45.36 TRINITY_DN2690_c1_g1:1268-1837(-)	44	9	9	35	189	21.7	9.48	1.03461	1.07938	1.04	0.947098	0.991942	0.908266	1.01523	0.995208	1.01678	Quantified	GO:0005840(CC:ribosome)	K02947(NA)	ko03010(Ribosome)		PF03501(Plectin/S10 domain)
TRINITY_DN6744_c0_g1.p1	GENE.TRINITY_DN6744_c0_g1~~TRINITY_DN6744_c0_g1.p1 ORF type:complete len:3574 (+),score=538.96 TRINITY_DN6744_c0_g1:366-10724(+)	4	16	16	18	3452	376.8	5.27	0.999394	1.0017	0.986097	1.02753	1.00845	1.06465	0.952785	0.989531	0.989165	Quantified	GO:0016020(CC:membrane);GO:0005488(MF:binding)				PF02494(HYR domain);PF07699(Putative ephrin-receptor like);PF07645(Calcium-binding EGF domain);PF00754(F5/8 type C domain);PF00008(EGF-like domain);PF00084(Sushi repeat (SCR repeat));PF00431(CUB domain);PF13385(Concanavalin A-like lectin/glucanases superfamily);PF12661(Human growth factor-like EGF);PF00057(Low-density lipoprotein receptor domain class A)
TRINITY_DN2574_c0_g3.p1	GENE.TRINITY_DN2574_c0_g3~~TRINITY_DN2574_c0_g3.p1 ORF type:complete len:3040 (+),score=800.82 TRINITY_DN2574_c0_g3:117-9236(+)	3	7	7	7	3039	337.1	5.57	0.948601	0.859768	1.00789	0.994434	0.955257	1.05746	1.00327	1.03671	1.16127	Quantified					PF15787(Domain of unknown function (DUF4704));PF13385(Concanavalin A-like lectin/glucanases superfamily);PF14844(PH domain associated with Beige/BEACH);PF02138(Beige/BEACH domain);PF06469(Domain of Unknown Function (DUF1088));PF00400(WD domain, G-beta repeat)
TRINITY_DN1555_c0_g1.p1	GENE.TRINITY_DN1555_c0_g1~~TRINITY_DN1555_c0_g1.p1 ORF type:complete len:216 (-),score=61.22 TRINITY_DN1555_c0_g1:131-778(-)	31	5	5	7	215	24.4	7.12	0.981008	0.940807	1.00916	1.01558	1.00447	1.05027	1.06408	0.995751	0.956108	Quantified					PF00337(Galactoside-binding lectin)
TRINITY_DN21090_c0_g1.p1	GENE.TRINITY_DN21090_c0_g1~~TRINITY_DN21090_c0_g1.p1 ORF type:complete len:499 (+),score=131.05 TRINITY_DN21090_c0_g1:331-1827(+)	1	1	1	1	498	54.8	8.24	0.92589	0.959395	0.906787	0.997897	0.915348	1.05395	0.996846	1.14467	1.13	Quantified					PF02140(Galactose binding lectin domain)
TRINITY_DN1735_c0_g1.p1	GENE.TRINITY_DN1735_c0_g1~~TRINITY_DN1735_c0_g1.p1 ORF type:complete len:1178 (-),score=249.79 TRINITY_DN1735_c0_g1:4875-8408(-)	1	1	1	2	1177	128.8	6.28	0.984858	0.979054	1.05179	1.18534	1.22105	1.17413	0.791315	0.796758	0.81213	Quantified					PF00059(Lectin C-type domain);PF00084(Sushi repeat (SCR repeat));PF00754(F5/8 type C domain)
TRINITY_DN53194_c0_g1.p1	GENE.TRINITY_DN53194_c0_g1~~TRINITY_DN53194_c0_g1.p1 ORF type:complete len:161 (+),score=41.65 TRINITY_DN53194_c0_g1:104-586(+)	6	1	1	3	160	18.7	9.61	1.0192	0.965147	1.00523	1.00274	0.9791	1.08461	0.973821	0.948903	1.04033	Quantified					PF06239(Evolutionarily conserved signalling intermediate in Toll pathway)
TRINITY_DN1200_c0_g1.p1	GENE.TRINITY_DN1200_c0_g1~~TRINITY_DN1200_c0_g1.p1 ORF type:complete len:466 (-),score=131.52 TRINITY_DN1200_c0_g1:7326-8723(-)	2	1	1	1	465	50.5	8.15	0.95305	0.903867	0.943089	1.19814	1.16025	1.11424	0.944308	0.860607	0.926342	Quantified	GO:0008063(BP:Toll signaling pathway)				PF04710(Pellino)
TRINITY_DN515_c1_g1.p1	GENE.TRINITY_DN515_c1_g1~~TRINITY_DN515_c1_g1.p1 ORF type:complete len:212 (-),score=77.63 TRINITY_DN515_c1_g1:3916-4551(-)	47	10	10	26	211	24.6	5.8	0.987503	1.03052	1.03644	1.00456	1.0355	0.958455	0.977163	0.991205	1.00202	Quantified	GO:0009987(BP:cellular process);GO:0008152(BP:metabolic process);GO:0003824(MF:catalytic activity)	K04364(NA)	ko04010(MAPK signaling pathway);ko04012(ErbB signaling pathway);ko04013(MAPK signaling pathway - fly);ko04014(Ras signaling pathway);ko04068(FoxO signaling pathway);ko04072(Phospholipase D signaling pathway);ko04150(mTOR signaling pathway);ko04151(PI3K-Akt signaling pathway);ko04510(Focal adhesion);ko04540(Gap junction);ko04550(Signaling pathways regulating pluripotency of stem cells);ko04630(JAK…		PF00018(SH3 domain);PF00017(SH2 domain)
TRINITY_DN3412_c0_g2.p1	GENE.TRINITY_DN3412_c0_g2~~TRINITY_DN3412_c0_g2.p1 ORF type:complete len:760 (-),score=196.88 TRINITY_DN3412_c0_g2:2125-4404(-)	12	8	8	9	759	86.5	6.54	1.06259	0.994673	1.02683	1.05423	0.994582	1.01503	0.955068	0.933498	0.982549	Quantified	GO:0009987(BP:cellular process)	K11224(NA)	ko04012(ErbB signaling pathway);ko04217(Necroptosis);ko04630(JAK-STAT signaling pathway)		PF00017(SH2 domain);PF02865(STAT protein, protein interaction domain);PF01017(STAT protein, all-alpha domain);PF02864(STAT protein, DNA binding domain)
TRINITY_DN21931_c0_g1.p1	GENE.TRINITY_DN21931_c0_g1~~TRINITY_DN21931_c0_g1.p1 ORF type:5prime_partial len:570 (+),score=160.55 TRINITY_DN21931_c0_g1:1-1710(+)	10	6	6	7	569	61.6	7.64	1.01417	1.07811	1.06847	0.998912	1.09044	1.11813	0.878953	0.835648	0.927689	Quantified		K04705(NA)	ko04144(Endocytosis);ko04630(JAK-STAT signaling pathway)		PF00790(VHS domain);PF00018(SH3 domain)
TRINITY_DN3180_c0_g1.p1	GENE.TRINITY_DN3180_c0_g1~~TRINITY_DN3180_c0_g1.p1 ORF type:complete len:435 (-),score=170.06 TRINITY_DN3180_c0_g1:654-1958(-)	8	3	4	4	434	49.8	5.68	1.00173	1.0701	1.10497	0.930593	0.98718	0.941617	1.00531	0.966382	1.01836	Quantified	GO:0009987(BP:cellular process);GO:0005488(MF:binding);GO:0016301(MF:kinase activity)	K04456(NA)	ko04010(MAPK signaling pathway);ko04012(ErbB signaling pathway);ko04014(Ras signaling pathway);ko04015(Rap1 signaling pathway);ko04022(cGMP-PKG signaling pathway);ko04024(cAMP signaling pathway);ko04066(HIF-1 signaling pathway);ko04068(FoxO signaling pathway);ko04071(Sphingolipid signaling pathway);ko04072(Phospholipase D signaling pathway);ko04140(Autophagy - animal);ko04150(mTOR signaling pathw…		PF00069(Protein kinase domain);PF00433(Protein kinase C terminal domain)
TRINITY_DN143_c3_g1.p2	GENE.TRINITY_DN143_c3_g1~~TRINITY_DN143_c3_g1.p2 ORF type:complete len:193 (-),score=47.64 TRINITY_DN143_c3_g1:3704-4282(-)	10	2	2	2	192	21.5	4.96	1.01357	0.988541	0.979381	1.12067	1.03591	1.02968	0.975273	0.955506	0.916721	Quantified		K02161(NA)	ko04064(NF-kappa B signaling pathway);ko04066(HIF-1 signaling pathway);ko04071(Sphingolipid signaling pathway);ko04115(p53 signaling pathway);ko04140(Autophagy - animal);ko04141(Protein processing in endoplasmic reticulum);ko04151(PI3K-Akt signaling pathway);ko04210(Apoptosis);ko04215(Apoptosis - multiple species);ko04217(Necroptosis);ko04340(Hedgehog signaling pathway);ko04510(Focal adhesion);ko…		PF00452(Apoptosis regulator proteins, Bcl-2 family)
TRINITY_DN1553_c1_g1.p1	GENE.TRINITY_DN1553_c1_g1~~TRINITY_DN1553_c1_g1.p1 ORF type:complete len:1455 (+),score=407.40 TRINITY_DN1553_c1_g1:1328-5692(+)	1	1	1	1	1454	163.1	6.42	1.08195	0.979921	1.05571	1.05092	0.972609	1.01004	0.968064	0.942004	0.957581	Quantified	GO:0016301(MF:kinase activity)	K04361(NA)	ko04010(MAPK signaling pathway);ko04012(ErbB signaling pathway);ko04013(MAPK signaling pathway - fly);ko04014(Ras signaling pathway);ko04015(Rap1 signaling pathway);ko04020(Calcium signaling pathway);ko04066(HIF-1 signaling pathway);ko04068(FoxO signaling pathway);ko04072(Phospholipase D signaling pathway);ko04144(Endocytosis);ko04151(PI3K-Akt signaling pathway);ko04214(Apoptosis - fly);ko04510(F…		PF00757(Furin-like cysteine rich region);PF07714(Protein tyrosine kinase);PF01030(Receptor L domain);PF14843(Growth factor receptor domain IV)
TRINITY_DN4145_c0_g1.p1	GENE.TRINITY_DN4145_c0_g1~~TRINITY_DN4145_c0_g1.p1 ORF type:complete len:516 (-),score=154.64 TRINITY_DN4145_c0_g1:2342-3889(-)	23	14	14	17	515	57.4	4.97	0.976372	0.978496	0.999932	1.02826	1.0086	0.997776	1.0406	0.978349	1.01279	Quantified					PF16516(Leucine zipper of domain CC2 of NEMO, NF-kappa-B essential modulator)
TRINITY_DN263_c0_g2.p1	GENE.TRINITY_DN263_c0_g2~~TRINITY_DN263_c0_g2.p1 ORF type:complete len:423 (-),score=67.12 TRINITY_DN263_c0_g2:2227-3495(-)	23	7	7	15	422	49.8	8.81	0.936517	0.921592	0.893606	1.23114	1.11805	1.19723	0.929982	0.899395	0.874361	Quantified	GO:0006468(BP:protein phosphorylation);GO:0004674(MF:protein serine/threonine kinase activity);GO:0000166(MF:nucleotide binding)	K03097(NA)	ko03008(Ribosome biogenesis in eukaryotes);ko04064(NF-kappa B signaling pathway);ko04137(Mitophagy - animal);ko04139(Mitophagy - yeast);ko04310(Wnt signaling pathway);ko04520(Adherens junction)		PF00069(Protein kinase domain)
TRINITY_DN6557_c0_g1.p1	GENE.TRINITY_DN6557_c0_g1~~TRINITY_DN6557_c0_g1.p1 ORF type:complete len:160 (+),score=36.15 TRINITY_DN6557_c0_g1:214-693(+)	63	7	7	16	159	18.1	7.77	0.992742	1.06238	1.05327	0.970083	0.994989	0.987197	0.988526	0.971776	1.00285	Quantified	GO:0016925(BP:protein sumoylation);GO:0019789(MF:SUMO transferase activity);GO:0005524(MF:ATP binding)	K10577(NA)	ko03013(Nucleocytoplasmic transport);ko04064(NF-kappa B signaling pathway);ko04120(Ubiquitin mediated proteolysis)		PF00179(Ubiquitin-conjugating enzyme)
TRINITY_DN1251_c7_g1.p1	GENE.TRINITY_DN1251_c7_g1~~TRINITY_DN1251_c7_g1.p1 ORF type:complete len:388 (-),score=113.86 TRINITY_DN1251_c7_g1:663-1826(-)	28	11	11	12	387	42.9	5.58	1.03286	1.04083	1.04795	1.01597	1.08649	1.00895	0.933725	0.942936	0.906257	Quantified		K03175(NA)	ko04010(MAPK signaling pathway);ko04013(MAPK signaling pathway - fly);ko04064(NF-kappa B signaling pathway);ko04120(Ubiquitin mediated proteolysis);ko04140(Autophagy - animal);ko04144(Endocytosis);ko04214(Apoptosis - fly);ko04936(Alcoholic liver disease)
TRINITY_DN9440_c0_g1.p1	GENE.TRINITY_DN9440_c0_g1~~TRINITY_DN9440_c0_g1.p1 ORF type:complete len:171 (-),score=34.49 TRINITY_DN9440_c0_g1:2741-3253(-)	15	2	2	3	170	19.4	7.15	1.10369	1.06822	1.10512	0.946778	0.849822	0.879202	0.99889	1.04472	1.03869	Quantified	GO:0016310(BP:phosphorylation)	K03115(NA)	ko03008(Ribosome biogenesis in eukaryotes);ko03083(Polycomb repressive complex);ko04064(NF-kappa B signaling pathway);ko04137(Mitophagy - animal);ko04139(Mitophagy - yeast);ko04310(Wnt signaling pathway);ko04520(Adherens junction)		PF01214(Casein kinase II regulatory subunit)
TRINITY_DN143_c3_g1.p2	GENE.TRINITY_DN143_c3_g1~~TRINITY_DN143_c3_g1.p2 ORF type:complete len:193 (-),score=47.64 TRINITY_DN143_c3_g1:3704-4282(-)	10	2	2	2	192	21.5	4.96	1.01357	0.988541	0.979381	1.12067	1.03591	1.02968	0.975273	0.955506	0.916721	Quantified		K02161(NA)	ko04064(NF-kappa B signaling pathway);ko04066(HIF-1 signaling pathway);ko04071(Sphingolipid signaling pathway);ko04115(p53 signaling pathway);ko04140(Autophagy - animal);ko04141(Protein processing in endoplasmic reticulum);ko04151(PI3K-Akt signaling pathway);ko04210(Apoptosis);ko04215(Apoptosis - multiple species);ko04217(Necroptosis);ko04340(Hedgehog signaling pathway);ko04510(Focal adhesion);ko…		PF00452(Apoptosis regulator proteins, Bcl-2 family)
TRINITY_DN16209_c0_g1.p1	GENE.TRINITY_DN16209_c0_g1~~TRINITY_DN16209_c0_g1.p1 ORF type:complete len:365 (-),score=94.12 TRINITY_DN16209_c0_g1:372-1466(-)	4	1	1	1	364	41.4	6.19	1.06695	0.935545	1.13785	1.23484	1.06121	1.27285	0.725807	0.820351	0.738569	Quantified		K04404(NA)	ko04010(MAPK signaling pathway);ko04013(MAPK signaling pathway - fly);ko04064(NF-kappa B signaling pathway);ko04214(Apoptosis - fly);ko04668(TNF signaling pathway);ko04936(Alcoholic liver disease)
TRINITY_DN31830_c0_g1.p1	GENE.TRINITY_DN31830_c0_g1~~TRINITY_DN31830_c0_g1.p1 ORF type:complete len:580 (+),score=180.67 TRINITY_DN31830_c0_g1:199-1938(+)	1	1	1	1	579	64.3	6.49	0.939449	0.902934	0.934592	1.0034	1.05384	1.14581	1.034	1.00073	0.998925	Quantified	GO:0006468(BP:protein phosphorylation);GO:0007165(BP:signal transduction);GO:0004672(MF:protein kinase activity)	K04427(NA)	ko04010(MAPK signaling pathway);ko04013(MAPK signaling pathway - fly);ko04064(NF-kappa B signaling pathway);ko04140(Autophagy - animal);ko04152(AMPK signaling pathway);ko04214(Apoptosis - fly);ko04310(Wnt signaling pathway);ko04520(Adherens junction);ko04668(TNF signaling pathway);ko04936(Alcoholic liver disease)		PF07714(Protein tyrosine kinase)
TRINITY_DN2039_c0_g1.p1	GENE.TRINITY_DN2039_c0_g1~~TRINITY_DN2039_c0_g1.p1 ORF type:complete len:8749 (+),score=2643.82 TRINITY_DN2039_c0_g1:218-26464(+)	64	463	464	2378	8748	974.2	6.43	1.01904	1.04545	0.997454	0.994086	0.994514	0.986717	0.98199	1.00814	0.997077	Quantified		K00907(NA)	ko04020(Calcium signaling pathway);ko04022(cGMP-PKG signaling pathway);ko04371(Apelin signaling pathway);ko04510(Focal adhesion);ko04810(Regulation of actin cytoskeleton)		PF07679(Immunoglobulin I-set domain);PF00069(Protein kinase domain);PF00041(Fibronectin type III domain)
TRINITY_DN9448_c0_g1.p1	GENE.TRINITY_DN9448_c0_g1~~TRINITY_DN9448_c0_g1.p1 ORF type:complete len:4445 (-),score=971.34 TRINITY_DN9448_c0_g1:4459-17793(-)	72	251	251	1694	4444	497.8	6.09	1.00231	1.05286	1.00228	0.983736	0.992315	0.977315	0.973966	1.01662	1.02485	Quantified					PF06582(Repeat of unknown function (DUF1136));PF07679(Immunoglobulin I-set domain)
TRINITY_DN1259_c0_g1.p1	GENE.TRINITY_DN1259_c0_g1~~TRINITY_DN1259_c0_g1.p1 ORF type:complete len:4926 (-),score=1056.10 TRINITY_DN1259_c0_g1:925-15702(-)	68	278	278	1126	4925	546.7	5.68	1.00468	1.05485	1.00496	0.994595	1.00966	0.966446	0.97921	1.00139	1.00935	Quantified					PF00621(RhoGEF domain);PF00069(Protein kinase domain);PF00041(Fibronectin type III domain);PF07679(Immunoglobulin I-set domain)
TRINITY_DN4771_c0_g1.p1	GENE.TRINITY_DN4771_c0_g1~~TRINITY_DN4771_c0_g1.p1 ORF type:complete len:3399 (+),score=462.56 TRINITY_DN4771_c0_g1:2029-12225(+)	48	130	130	423	3398	372.4	5.59	0.873094	0.941988	0.898962	1.06845	1.05431	1.04639	1.0084	1.07458	1.0555	Quantified					PF00047(Immunoglobulin domain);PF00053(Laminin EGF domain);PF00052(Laminin B (Domain IV));PF07679(Immunoglobulin I-set domain);PF00057(Low-density lipoprotein receptor domain class A);PF13927(Immunoglobulin domain)
TRINITY_DN20024_c0_g1.p1	GENE.TRINITY_DN20024_c0_g1~~TRINITY_DN20024_c0_g1.p1 ORF type:complete len:1583 (-),score=432.88 TRINITY_DN20024_c0_g1:1544-6163(-)	53	67	67	144	1539	171.2	5.85	1.00391	0.95572	0.971471	1.04684	1.06837	1.05605	0.992839	0.958666	0.961028	Quantified					PF07679(Immunoglobulin I-set domain)
TRINITY_DN8902_c0_g1.p1	GENE.TRINITY_DN8902_c0_g1~~TRINITY_DN8902_c0_g1.p1 ORF type:complete len:1875 (+),score=345.41 TRINITY_DN8902_c0_g1:33-5627(+)	41	59	59	123	1864	211.7	5.6	1.00296	1.01824	1.0176	0.989859	0.990772	0.980036	0.987907	1.01914	1.01858	Quantified					PF07679(Immunoglobulin I-set domain)
TRINITY_DN171_c0_g1.p1	GENE.TRINITY_DN171_c0_g1~~TRINITY_DN171_c0_g1.p1 ORF type:complete len:2558 (+),score=583.13 TRINITY_DN171_c0_g1:406-8079(+)	21	46	46	89	2557	278.4	5.1	1.01666	1.0581	0.989129	1.03185	1.03161	0.971916	0.942357	0.991545	0.99024	Quantified					PF07679(Immunoglobulin I-set domain);PF00014(Kunitz/Bovine pancreatic trypsin inhibitor domain);PF00090(Thrombospondin type 1 domain);PF05986(ADAM-TS Spacer 1)
TRINITY_DN11505_c3_g1.p1	GENE.TRINITY_DN11505_c3_g1~~TRINITY_DN11505_c3_g1.p1 ORF type:complete len:1661 (-),score=268.04 TRINITY_DN11505_c3_g1:613-5595(-)	27	40	40	90	1660	184.7	5.25	1.00605	0.993199	0.989333	1.0168	1.0113	1.01115	0.985189	0.99158	1.0173	Quantified					PF00041(Fibronectin type III domain);PF07679(Immunoglobulin I-set domain)
TRINITY_DN2221_c0_g1.p1	GENE.TRINITY_DN2221_c0_g1~~TRINITY_DN2221_c0_g1.p1 ORF type:complete len:1216 (-),score=336.83 TRINITY_DN2221_c0_g1:3681-7328(-)	31	31	31	58	1215	136.4	6.1	1.01945	1.00852	1.01029	1.01554	0.995937	0.96953	1.00692	1.0032	0.994228	Quantified		K06756(NA)	ko04514(Cell adhesion molecules)		PF07679(Immunoglobulin I-set domain);PF05473(UL45 protein, carbohydrate-binding C-type lectin-like);PF13927(Immunoglobulin domain);PF00041(Fibronectin type III domain)
TRINITY_DN2895_c0_g1.p1	GENE.TRINITY_DN2895_c0_g1~~TRINITY_DN2895_c0_g1.p1 ORF type:complete len:1390 (-),score=257.74 TRINITY_DN2895_c0_g1:2291-6460(-)	24	27	27	48	1389	152.5	6.71	0.961806	0.965401	0.959517	1.05956	1.02729	1.0767	0.991696	0.99679	0.978254	Quantified					PF00041(Fibronectin type III domain);PF07679(Immunoglobulin I-set domain);PF01682(DB module);PF07686(Immunoglobulin V-set domain)
TRINITY_DN1186_c0_g1.p1	GENE.TRINITY_DN1186_c0_g1~~TRINITY_DN1186_c0_g1.p1 ORF type:complete len:1064 (+),score=301.94 TRINITY_DN1186_c0_g1:261-3452(+)	24	20	20	42	1063	117.1	5.41	1.041	0.999087	0.998713	0.995924	0.983962	0.979115	0.989661	1.00771	1.02983	Quantified					PF08205(CD80-like C2-set immunoglobulin domain);PF07686(Immunoglobulin V-set domain);PF13895(Immunoglobulin domain);PF13927(Immunoglobulin domain)
TRINITY_DN88_c0_g2.p1	GENE.TRINITY_DN88_c0_g2~~TRINITY_DN88_c0_g2.p1 ORF type:complete len:1254 (-),score=384.56 TRINITY_DN88_c0_g2:3076-6837(-)	25	28	28	58	1253	139.3	5.76	1.00764	0.989421	0.970161	1.06449	1.02086	1.01412	1.00022	0.970885	0.981471	Quantified		K06756(NA)	ko04514(Cell adhesion molecules)		PF07679(Immunoglobulin I-set domain);PF13927(Immunoglobulin domain);PF13882(Bravo-like intracellular region);PF00041(Fibronectin type III domain)
TRINITY_DN2339_c2_g1.p1	GENE.TRINITY_DN2339_c2_g1~~TRINITY_DN2339_c2_g1.p1 ORF type:complete len:496 (-),score=124.51 TRINITY_DN2339_c2_g1:4116-5603(-)	35	15	15	68	495	53.9	5.72	1.03416	1.00657	0.998902	0.989772	0.984336	0.977294	1.02334	0.997765	1.01215	Quantified					PF13927(Immunoglobulin domain)
TRINITY_DN2227_c0_g1.p1	GENE.TRINITY_DN2227_c0_g1~~TRINITY_DN2227_c0_g1.p1 ORF type:complete len:1379 (-),score=310.09 TRINITY_DN2227_c0_g1:950-5029(-)	22	26	26	47	1359	151.7	6.64	0.948705	0.972736	1.0084	0.955566	0.968184	0.920012	1.06599	1.11276	1.07923	Quantified					PF03098(Animal haem peroxidase);PF07679(Immunoglobulin I-set domain);PF01463(Leucine rich repeat C-terminal domain);PF13855(Leucine rich repeat)
TRINITY_DN214_c0_g2.p1	GENE.TRINITY_DN214_c0_g2~~TRINITY_DN214_c0_g2.p1 ORF type:complete len:852 (-),score=252.32 TRINITY_DN214_c0_g2:6060-8615(-)	29	19	19	36	851	94.8	6.21	1.03903	0.990617	1.00264	1.02691	0.996926	1.01718	0.997476	0.969287	0.979931	Quantified					PF07679(Immunoglobulin I-set domain);PF13927(Immunoglobulin domain);PF00041(Fibronectin type III domain)
TRINITY_DN1552_c1_g1.p1	GENE.TRINITY_DN1552_c1_g1~~TRINITY_DN1552_c1_g1.p1 ORF type:complete len:751 (+),score=243.30 TRINITY_DN1552_c1_g1:189-2441(+)	24	17	17	31	750	81.4	8.07	0.992561	0.974343	0.996489	1.13161	1.07743	1.05009	0.88195	0.935208	0.974781	Quantified					PF07679(Immunoglobulin I-set domain);PF13927(Immunoglobulin domain)
TRINITY_DN2741_c0_g1.p1	GENE.TRINITY_DN2741_c0_g1~~TRINITY_DN2741_c0_g1.p1 ORF type:complete len:360 (+),score=69.26 TRINITY_DN2741_c0_g1:325-1404(+)	26	8	8	21	359	39.7	6.23	1.05864	1.00155	1.02106	1.07076	1.0529	1.00535	0.915257	0.943233	0.948438	Quantified					PF13927(Immunoglobulin domain);PF07686(Immunoglobulin V-set domain);PF07679(Immunoglobulin I-set domain)
TRINITY_DN4091_c0_g1.p1	GENE.TRINITY_DN4091_c0_g1~~TRINITY_DN4091_c0_g1.p1 ORF type:complete len:435 (-),score=124.40 TRINITY_DN4091_c0_g1:4332-5636(-)	29	13	13	35	434	48.2	5.52	1.01159	0.974426	0.990354	1.00203	0.990439	0.988196	1.0506	0.994501	1.02083	Quantified					PF13927(Immunoglobulin domain);PF07679(Immunoglobulin I-set domain);PF00041(Fibronectin type III domain)
TRINITY_DN4235_c1_g1.p1	GENE.TRINITY_DN4235_c1_g1~~TRINITY_DN4235_c1_g1.p1 ORF type:complete len:1071 (+),score=228.77 TRINITY_DN4235_c1_g1:241-3453(+)	10	9	9	11	1070	118.7	6.93	1.06538	1.01833	0.977906	0.97334	0.967616	0.945535	0.97163	1.06445	1.04551	Quantified		K05695(NA)	ko04514(Cell adhesion molecules);ko04520(Adherens junction)		PF07679(Immunoglobulin I-set domain);PF00041(Fibronectin type III domain);PF13927(Immunoglobulin domain)
TRINITY_DN3419_c0_g1.p1	GENE.TRINITY_DN3419_c0_g1~~TRINITY_DN3419_c0_g1.p1 ORF type:3prime_partial len:355 (+),score=102.93 TRINITY_DN3419_c0_g1:350-1411(+)	32	10	11	18	354	39.3	7.65	1.00988	1.08106	1.02146	1.00148	0.994494	0.928141	1.01033	0.96953	1.00996	Quantified					PF00047(Immunoglobulin domain);PF07679(Immunoglobulin I-set domain)
TRINITY_DN3632_c0_g1.p1	GENE.TRINITY_DN3632_c0_g1~~TRINITY_DN3632_c0_g1.p1 ORF type:complete len:245 (-),score=83.76 TRINITY_DN3632_c0_g1:1386-2120(-)	34	7	7	13	244	26.1	5.11	1.00536	0.988117	1.02762	1.02984	1.01807	0.996628	1.00233	0.996232	0.955695	Quantified					PF07679(Immunoglobulin I-set domain);PF00219(Insulin-like growth factor binding protein);PF00050(Kazal-type serine protease inhibitor domain)
TRINITY_DN3380_c0_g1.p1	GENE.TRINITY_DN3380_c0_g1~~TRINITY_DN3380_c0_g1.p1 ORF type:complete len:1719 (+),score=359.28 TRINITY_DN3380_c0_g1:170-5326(+)	5	7	7	11	1718	190.6	5.2	0.787244	0.857842	0.824859	1.35075	1.36036	1.25602	0.868464	0.882536	0.800025	Quantified					PF00041(Fibronectin type III domain);PF07679(Immunoglobulin I-set domain)
TRINITY_DN487_c8_g2.p1	GENE.TRINITY_DN487_c8_g2~~TRINITY_DN487_c8_g2.p1 ORF type:complete len:266 (-),score=55.12 TRINITY_DN487_c8_g2:1094-1891(-)	17	3	4	16	265	29.4	4.75	0.966376	1.00814	1.0134	0.980818	1.05384	0.925059	1.04277	1.02198	1.01252	Quantified					PF07679(Immunoglobulin I-set domain)
TRINITY_DN27975_c0_g1.p2	GENE.TRINITY_DN27975_c0_g1~~TRINITY_DN27975_c0_g1.p2 ORF type:3prime_partial len:139 (-),score=52.63 TRINITY_DN27975_c0_g1:3-416(-)	36	5	6	14	138	15.9	4.77	1.00356	0.968743	0.97882	0.987279	0.996077	0.990665	1.04202	1.05103	1.00582	Quantified					PF07679(Immunoglobulin I-set domain)
TRINITY_DN5273_c0_g2.p1	GENE.TRINITY_DN5273_c0_g2~~TRINITY_DN5273_c0_g2.p1 ORF type:complete len:359 (+),score=47.00 TRINITY_DN5273_c0_g2:212-1288(+)	22	6	6	9	358	40.2	8.07	1.04319	1.04718	0.997603	0.999785	1.01152	1.05402	0.936805	1.00959	0.919633	Quantified					PF00041(Fibronectin type III domain);PF07679(Immunoglobulin I-set domain)
TRINITY_DN6661_c0_g1.p1	GENE.TRINITY_DN6661_c0_g1~~TRINITY_DN6661_c0_g1.p1 ORF type:complete len:855 (+),score=233.48 TRINITY_DN6661_c0_g1:363-2927(+)	4	5	5	5	854	92.8	7.31	1.03971	1.02989	0.979359	0.980769	0.977324	0.954948	1.02241	1.00298	1.03965	Quantified					PF13927(Immunoglobulin domain);PF02191(Olfactomedin-like domain);PF01391(Collagen triple helix repeat (20 copies));PF07679(Immunoglobulin I-set domain)
TRINITY_DN1445_c0_g1.p1	GENE.TRINITY_DN1445_c0_g1~~TRINITY_DN1445_c0_g1.p1 ORF type:complete len:867 (+),score=217.50 TRINITY_DN1445_c0_g1:256-2856(+)	5	3	3	3	866	96.3	7.61	0.97606	0.948312	0.988391	1.0354	0.980261	1.06209	0.983477	0.998924	1.04796	Quantified					PF00089(Trypsin);PF00431(CUB domain);PF13927(Immunoglobulin domain)
TRINITY_DN14648_c0_g1.p1	GENE.TRINITY_DN14648_c0_g1~~TRINITY_DN14648_c0_g1.p1 ORF type:complete len:320 (+),score=78.55 TRINITY_DN14648_c0_g1:455-1414(+)	10	3	3	5	319	34.8	9.41	1.03223	0.986851	1.02635	1.01816	0.946375	1.02687	0.973495	1.05712	0.955323	Quantified					PF07679(Immunoglobulin I-set domain);PF13927(Immunoglobulin domain)
TRINITY_DN88_c0_g1.p1	GENE.TRINITY_DN88_c0_g1~~TRINITY_DN88_c0_g1.p1 ORF type:complete len:1067 (-),score=220.19 TRINITY_DN88_c0_g1:1857-5057(-)	3	3	3	5	1066	118.9	6.05	0.83536	0.989562	1.07602	0.972677	1.07059	0.984829	1.01897	1.04183	1.03294	Quantified		K06756(NA)	ko04514(Cell adhesion molecules)		PF07679(Immunoglobulin I-set domain);PF13927(Immunoglobulin domain);PF00041(Fibronectin type III domain)
TRINITY_DN3625_c0_g1.p1	GENE.TRINITY_DN3625_c0_g1~~TRINITY_DN3625_c0_g1.p1 ORF type:complete len:702 (-),score=203.40 TRINITY_DN3625_c0_g1:4794-6899(-)	3	2	2	2	701	77.3	6.8	0.828104	0.807556	0.800934	1.44169	1.30908	1.32719	0.818672	0.808705	0.84251	Quantified					PF08205(CD80-like C2-set immunoglobulin domain);PF07679(Immunoglobulin I-set domain);PF13927(Immunoglobulin domain)
TRINITY_DN824_c1_g1.p1	GENE.TRINITY_DN824_c1_g1~~TRINITY_DN824_c1_g1.p1 ORF type:complete len:2150 (-),score=584.96 TRINITY_DN824_c1_g1:1038-7487(-)	1	1	1	1	2149	233.6	6.16	0.967887	1.03283	0.981424	0.929332	1.0614	1.06519	1.05732	0.985524	0.936381	Quantified					PF07679(Immunoglobulin I-set domain);PF00041(Fibronectin type III domain)
TRINITY_DN1668_c0_g2.p1	GENE.TRINITY_DN1668_c0_g2~~TRINITY_DN1668_c0_g2.p1 ORF type:5prime_partial len:586 (+),score=166.52 TRINITY_DN1668_c0_g2:2-1759(+)	1	1	1	1	585	66.1	6.99	1.07043	1.01737	1.06911	1.07206	1.03747	0.975825	0.942491	0.898878	0.93325	Quantified					PF00431(CUB domain);PF13927(Immunoglobulin domain);PF00089(Trypsin)
TRINITY_DN5596_c0_g1.p1	GENE.TRINITY_DN5596_c0_g1~~TRINITY_DN5596_c0_g1.p1 ORF type:complete len:785 (-),score=207.12 TRINITY_DN5596_c0_g1:432-2786(-)	1	1	1	1	784	85.6	6.51	0.976175	1.08721	1.00708	1.07593	1.00616	0.936988	0.948271	1.01908	0.968595	Quantified					PF13895(Immunoglobulin domain);PF08205(CD80-like C2-set immunoglobulin domain);PF13927(Immunoglobulin domain)
TRINITY_DN618_c0_g1.p1	GENE.TRINITY_DN618_c0_g1~~TRINITY_DN618_c0_g1.p1 ORF type:5prime_partial len:638 (-),score=193.22 TRINITY_DN618_c0_g1:2933-4846(-)	2	1	1	1	637	69.1	6.67	0.870209	0.978718	0.970294	1.0026	1.09295	1.0993	1.05253	0.972146	0.975306	Quantified					PF00041(Fibronectin type III domain);PF07679(Immunoglobulin I-set domain);PF13927(Immunoglobulin domain)
TRINITY_DN542_c0_g2.p1	GENE.TRINITY_DN542_c0_g2~~TRINITY_DN542_c0_g2.p1 ORF type:complete len:1150 (-),score=283.46 TRINITY_DN542_c0_g2:1804-5253(-)	1	1	1	1	1149	126.8	5.92	1.0383	1.01616	1.04871	1.0456	1.0021	1.02081	0.958669	0.908666	0.97919	Quantified					PF00041(Fibronectin type III domain);PF13927(Immunoglobulin domain);PF13895(Immunoglobulin domain)
TRINITY_DN6842_c0_g1.p1	GENE.TRINITY_DN6842_c0_g1~~TRINITY_DN6842_c0_g1.p1 ORF type:complete len:230 (+),score=52.46 TRINITY_DN6842_c0_g1:175-864(+)	3	1	1	1	229	24.6	5.94	1.10806	1.17573	1.13434	0.876439	0.946474	0.974397	0.866563	1.0561	0.890036	Quantified					PF08686(PLAC (protease and lacunin) domain);PF07679(Immunoglobulin I-set domain)
TRINITY_DN82_c0_g1.p1	GENE.TRINITY_DN82_c0_g1~~TRINITY_DN82_c0_g1.p1 ORF type:complete len:684 (-),score=209.95 TRINITY_DN82_c0_g1:8244-10295(-)	1	1	1	1	683	75.2	7.94	0.906373	0.46193	0.722037	0.797425	0.797329	1.12967	0.743921	1.95371	1.54886	Quantified		K20230(NA)	ko04013(MAPK signaling pathway - fly)		PF13855(Leucine rich repeat);PF07679(Immunoglobulin I-set domain)
TRINITY_DN6585_c0_g2.p1	GENE.TRINITY_DN6585_c0_g2~~TRINITY_DN6585_c0_g2.p1 ORF type:complete len:445 (-),score=78.54 TRINITY_DN6585_c0_g2:700-2034(-)	2	1	1	2	444	49	7.75	0.923306	1.04349	1.22004	0.921733	0.936375	0.798871	1.08264	1.03889	1.0697	Quantified					PF07679(Immunoglobulin I-set domain);PF13927(Immunoglobulin domain)
TRINITY_DN4258_c0_g1.p1	GENE.TRINITY_DN4258_c0_g1~~TRINITY_DN4258_c0_g1.p1 ORF type:complete len:1475 (-),score=366.99 TRINITY_DN4258_c0_g1:3183-7607(-)	1	1	1	1	1474	163.5	5.85	0.936318	1.05708	0.914667	0.912012	0.959736	1.00783	1.04797	1.06827	1.12786	Quantified					PF02318(FYVE-type zinc finger);PF07679(Immunoglobulin I-set domain)
TRINITY_DN7667_c0_g1.p1	GENE.TRINITY_DN7667_c0_g1~~TRINITY_DN7667_c0_g1.p1 ORF type:complete len:248 (+),score=56.91 TRINITY_DN7667_c0_g1:212-955(+)	4	1	1	1	247	27.3	7.49	0.721639	0.775984	0.815142	0.699733	0.724983	0.677822	1.55448	1.69254	1.40919	Quantified	GO:0009987(BP:cellular process);GO:0016301(MF:kinase activity)				PF07679(Immunoglobulin I-set domain)
TRINITY_DN38066_c0_g2.p2	GENE.TRINITY_DN38066_c0_g2~~TRINITY_DN38066_c0_g2.p2 ORF type:internal len:166 (-),score=46.43 TRINITY_DN38066_c0_g2:1-495(-)	7	1	1	1	165	17.9	8.53	1.18137	0.994427	1.05107	0.922799	0.884053	0.920339	1.07275	0.96598	1.03623	Quantified					PF07679(Immunoglobulin I-set domain)
